# Supplementary material for: iPSCORE: A Resource of 222 iPSC Lines Enabling Functional Characterization of Genetic Variation across a Variety of Cell Types
Source: Stem Cell Reports. 2017 Apr 6;8(4):1086–100. doi: 10.1016/j.stemcr.2017.03.012 (PMC5390244; doi:10.1016/j.stemcr.2017.03.012)
Supplement: Table S1. Phenotype Information for Participants in iPSCORE Collected at Enrollment and Identifiers for Cell Lines and Genomic Data, Related to Figure 1 [file mmc2.xlsx]

## Sheet: Table S1A
iPSCORE_ID	Subject_UUID	Family ID	Sex	Age at enrollment	Heart Disease Category	Primary Heart Diagnoses	Other Heart Diagnoses	Heart Disease Comment	Disease Ontology Code	Self-reported Race / Ethnicity (*Denotes Physician Report)	Recorded Ethnicity Grouping	Most similar 1KGP super population
iPSCORE_1_1	eb79f47b-d933-4144-8d61-83104493418e	1	Female	58	NA	NA	NA	NA	NA	Hispanic / Caucasian	Multiple ethnicities reported	EUR
iPSCORE_1_10	5eefb852-e78f-4acb-b19e-5220cf41693a	1	Female	30	NA	NA	NA	NA	NA	Hispanic	Hispanic	EUR
iPSCORE_1_11	8cc554f2-a5d2-4b44-94e8-0dfe3e300734	1	Female	34	NA	NA	NA	NA	NA	Hispanic	Hispanic	EUR
iPSCORE_1_12	3b6632a5-1006-45f8-9865-d38221294831	1	Female	32	NA	NA	NA	NA	NA	Black / Mixed / Hispanic	Multiple ethnicities reported	EUR
iPSCORE_1_13	4dea55b7-22ec-4274-9813-81eaa4f382e0	1	Male	58	NA	NA	NA	NA	NA	Black	African American	AFR
iPSCORE_1_14	e562a8bc-cc91-46fe-ba2f-aa8ab62fefe9	1	Female	42	NA	NA	NA	NA	NA	African American	African American	AFR
iPSCORE_1_2	5d86bbdd-4854-449f-b99d-0d04d0ce4ee8	1	Female	61	NA	NA	NA	NA	NA	Hispanic	Hispanic	EUR
iPSCORE_1_3	2f63f491-a9f2-4177-b2a1-c3d21ed9c247	1	Female	57	NA	NA	NA	NA	NA	Mexican	Hispanic	EUR
iPSCORE_1_4	ced86967-63fe-4cf5-ad91-d57c0e991522	1	Female	83	NA	NA	NA	NA	NA	White	European	EUR
iPSCORE_1_5	a140d6d1-9fbf-4645-a083-b870bf2f0f67	1	Female	53	NA	NA	NA	NA	NA	Mexican American	Multiple ethnicities reported	EUR
iPSCORE_1_6	89dfb325-b613-4d76-a45f-945d21e170aa	1	Male	55	NA	NA	NA	NA	NA	Mexican White	Multiple ethnicities reported	EUR
iPSCORE_1_7	b846beb8-f53c-4b69-bd2e-901dc53ce8bb	1	Male	52	NA	NA	NA	NA	NA	White Hispanic	Multiple ethnicities reported	EUR
iPSCORE_1_8	6740411e-0edd-4097-9880-dbcdceb087ea	1	Female	21	NA	NA	NA	NA	NA	Hispanic	Hispanic	EUR
iPSCORE_1_9	2f43517b-1227-4943-86ba-54bea64723e3	1	Female	37	NA	NA	NA	NA	NA	Hispanic	Hispanic	AMR
iPSCORE_10_1	d1a68069-eb49-411a-9652-98f5834c4d73	10	Female	40	NA	NA	NA	NA	NA	Caucasian	European	EUR
iPSCORE_10_2	f8d3cea0-5f3f-4298-b4a9-145571ba840e	10	Female	27	Arrhythmia	Inappropriate Sinus Tachycardia	0	0	NA	White	European	EUR
iPSCORE_10_3	639f158b-0cf7-47a2-bbd7-7599437df15c	10	Female	64	NA	NA	NA	NA	NA	Caucasian / Asian*	Multiple ethnicities reported	EUR
iPSCORE_10_4	49e6ade9-4681-4533-9665-39362a71f43a	10	Male	68	NA	NA	NA	NA	NA	White	European	EUR
iPSCORE_100_1	35bdd022-52cd-43e0-a658-3ea802787462	100	Female	39	NA	NA	NA	NA	NA	Caucasian	European	EUR
iPSCORE_101_1	92516175-d525-442e-bd5a-816a1962d37d	101	Male	39	Arrhythmia	Congenital Heart Block	0	0	DOID:990	White	European	EUR
iPSCORE_102_1	11c5e9cc-f702-4c47-91fd-201346ab5a3c	102	Female	53	NA	NA	NA	NA	NA	Caucasian	European	EUR
iPSCORE_103_1	7ecf080d-4d17-4023-b024-85a5942d55fe	103	Female	70	NA	NA	NA	NA	NA	Caucasian	European	EUR
iPSCORE_104_1	5f5c5255-f41b-46eb-a9bd-7130515e3efc	104	Female	49	NA	NA	NA	NA	NA	Caucasian	European	EUR
iPSCORE_105_1	a314e30d-7fb4-4f68-860f-1ac1f3bdac07	105	Male	31	NA	NA	NA	NA	NA	White	European	EUR
iPSCORE_106_1	dc7b36c7-6492-4585-a072-10894fac10a0	106	Male	76	NA	NA	NA	NA	NA	White	European	EUR
iPSCORE_107_1	a77d48d0-a1a9-4f2c-ae14-ed6a952163bc	107	Female	62	NA	NA	NA	NA	NA	White	European	EUR
iPSCORE_108_1	cf2564c4-c49c-462f-8687-50998ab0db54	108	Female	51	NA	NA	NA	NA	NA	White	European	EUR
iPSCORE_109_1	ca59d6be-7978-4817-b54e-435674502b0d	109	Female	73	NA	NA	NA	NA	NA	White	European	EUR
iPSCORE_11_1	b7af5d94-4b4a-4130-94ee-fc1f23c5824a	11	Female	44	NA	NA	NA	NA	NA	Asian	Asian	EAS
iPSCORE_11_2	ddae7efe-bbb8-48b5-a662-e3f16f3723b7	11	Male	20	NA	NA	NA	NA	NA	Filipino	Asian	EAS
iPSCORE_11_3	bfee9a02-5ec3-4e11-a8e2-ebd47623caa0	11	Female	47	NA	NA	NA	NA	NA	Filipino	Asian	EAS
iPSCORE_11_4	201da1fb-3779-4344-af69-6e3bf1c58261	11	Female	74	NA	NA	NA	NA	NA	Filipino	Asian	EAS
iPSCORE_110_1	e3c5435b-935b-45a3-847a-fd754cbc7b90	110	Female	48	NA	NA	NA	NA	NA	Caucasian	European	EUR
iPSCORE_111_1	c99ef20e-a237-47af-95bc-15550378bbd5	111	Female	55	NA	NA	NA	NA	NA	White	European	EUR
iPSCORE_112_1	993b2a06-29d5-45bb-acc6-baccc2bdda08	112	Male	43	NA	NA	NA	NA	NA	Caucasian	European	EUR
iPSCORE_113_1	fdfddc05-516f-4408-83a3-731309a5bbb9	113	Female	52	NA	NA	NA	NA	NA	White	European	EUR
iPSCORE_114_1	df0c32e3-d5f4-4b46-90e0-7eeb8d014c96	114	Male	53	NA	NA	NA	NA	NA	White	European	EUR
iPSCORE_115_1	c3bb6245-5d1b-4dbc-8b16-b0ca47472e91	115	Female	37	NA	NA	NA	NA	NA	White	European	EUR
iPSCORE_116_1	03346cae-a4f3-4481-92ff-d76db0c82468	116	Female	56	NA	NA	NA	NA	NA	Caucasian	European	EUR
iPSCORE_117_1	ce67e934-e752-4d69-b212-007c655a7590	117	Female	38	NA	NA	NA	NA	NA	White	European	EUR
iPSCORE_118_1	24b6d716-c623-4c33-bc31-f1a40452e9fc	118	Male	44	NA	NA	NA	NA	NA	White	European	EUR
iPSCORE_119_1	7b9ab90a-4836-4d23-856a-8213b97e05ee	119	Female	21	NA	NA	NA	NA	NA	White	European	EUR
iPSCORE_12_1	6416d8a3-4027-4ebb-ad29-64edabaa7bbb	12	Female	30	Arrhythmia	Ventricular Tachycardia, Congenital Heart Block	Probable Long QT Syndrome	0	NA	Filipino	Asian	EAS
iPSCORE_12_2	aaf0f250-d1af-444f-941b-9d165e1bc2b6	12	Male	23	NA	NA	NA	NA	NA	Pacific Islander	Asian	EAS
iPSCORE_12_3	d6172ad1-6cf8-41af-a88e-26c43ebe2464	12	Female	54	NA	NA	NA	NA	NA	Filipino	Asian	EAS
iPSCORE_12_4	0c0a6edd-427f-4882-acfd-d21456416649	12	Male	53	NA	NA	NA	NA	NA	Filipino	Asian	EAS
iPSCORE_120_1	90e8222f-2a97-4a3c-9517-fbd7626122fd	120	Male	26	NA	NA	NA	NA	NA	White	European	EUR
iPSCORE_13_1	f0173728-58cb-4d7d-b28d-02355b49b9ed	13	Female	53	NA	NA	NA	NA	NA	White	European	EUR
iPSCORE_13_2	5595871f-2997-41d2-b749-6ad518e89bd4	13	Female	53	NA	NA	NA	NA	NA	White	European	EUR
iPSCORE_13_3	bd4643a6-9742-4a25-8029-a967cc2a84c7	13	Male	80	NA	NA	NA	NA	NA	White	European	EUR
iPSCORE_13_4	a385666a-9318-47a1-8884-3a4cd2d897ef	13	Female	76	NA	NA	NA	NA	NA	White	European	EUR
iPSCORE_14_1	2fdcaed0-53ec-419b-8779-6a826d8c10bb	14	Female	40	NA	NA	NA	NA	NA	White	European	EUR
iPSCORE_14_2	24a05048-39b7-4e5a-b4cc-2543d4186748	14	Female	40	NA	NA	NA	NA	NA	White	European	EUR
iPSCORE_14_3	46f471f8-8860-428a-8880-74e0fe670b17	14	Male	44	NA	NA	NA	NA	NA	White	European	EUR
iPSCORE_15_1	ed143b7b-3236-415d-b8a2-bed63489f372	15	Male	55	NA	NA	NA	NA	NA	White	European	EUR
iPSCORE_15_2	88338579-5e7e-4de7-a3cc-bf2eb308aa9f	15	Male	51	NA	NA	NA	NA	NA	White	European	EUR
iPSCORE_15_3	17e14381-d098-400d-a4c8-9e635a55293a	15	Male	47	NA	NA	NA	NA	NA	White	European	EUR
iPSCORE_16_1	97f20ecc-a17b-4d10-b689-908f5b9f3ddc	16	Male	51	NA	NA	NA	NA	NA	Asian / Indian	Indian	SAS
iPSCORE_16_2	1efcbc5a-723d-4d7d-90d7-82a3f231c5fa	16	Female	47	NA	NA	NA	NA	NA	Asian / Indian	Indian	SAS
iPSCORE_16_3	83a1b295-b907-4233-b0a8-df753b2cee16	16	Male	15	Cardiomyopathy	Danon Disease	0	0	DOID:0050437	Indian*	Indian	SAS
iPSCORE_17_1	8c9ce6f6-06f6-4d70-885a-3c07d3ef8f91	17	Female	53	NA	NA	NA	NA	NA	Caucasian	European	EUR
iPSCORE_17_2	1c858ef3-c305-4c6e-a3ac-594e9b9b98b2	17	Male	66	NA	NA	NA	NA	NA	Japanese	Asian	EAS
iPSCORE_17_3	59ba8d64-a92b-4ae2-bcb4-847de2fdf1dd	17	Male	18	NA	NA	NA	NA	NA	Japanese American	Multiple ethnicities reported	EUR
iPSCORE_18_1	7df93333-f21c-4775-8679-c2518e05bce4	18	Male	33	NA	NA	NA	NA	NA	Filipino	Asian	EAS
iPSCORE_18_2	d15cdce3-1f22-4224-8ae3-0ff1b878e111	18	Female	64	NA	NA	NA	NA	NA	Asian	Asian	EAS
iPSCORE_18_3	5482a5d3-6f16-483b-9c14-ca2f838d6af9	18	Male	70	NA	NA	NA	NA	NA	Filipino	Asian	EAS
iPSCORE_19_1	fc1dff0a-6a95-42fe-9dc4-362e27330bf9	19	Female	88	NA	NA	NA	NA	NA	White	European	EUR
iPSCORE_19_2	4f2a904d-793c-4db7-b1da-39d1aaeb1d01	19	Female	86	NA	NA	NA	NA	NA	White	European	EUR
iPSCORE_19_3	5b35b6c2-5f67-48b5-9916-49152b404105	19	Female	81	NA	NA	NA	NA	NA	White	European	EUR
iPSCORE_2_1	f772212a-cd98-40f9-bdcd-e75740c1f6be	2	Female	18	Arrhythmia	Ventricular Tachycardia	Long QT Syndrome	0	NA	White	European	EUR
iPSCORE_2_10	1e5b7098-f522-4a55-a698-2b6057844ab6	2	Male	36	NA	NA	NA	NA	NA	Asian / Caucasian	Multiple ethnicities reported	EUR
iPSCORE_2_11	5b8ca416-c75e-4341-b160-3b9be09f6ef5	2	Female	20	NA	NA	NA	NA	NA	White	European	EUR
iPSCORE_2_2	83dacb11-4180-4807-b099-05fd1561a722	2	Female	21	NA	NA	NA	NA	NA	Caucasian / Chinese	Multiple ethnicities reported	EUR
iPSCORE_2_3	e932e556-59a6-4f70-9b4c-ef5f69dac3ce	2	Female	48	NA	NA	NA	NA	NA	White / Chinese	Multiple ethnicities reported	EAS
iPSCORE_2_4	bd04a8cc-5d63-45bc-a2cc-91b0c7cb6e01	2	Female	47	NA	NA	NA	NA	NA	Asian / Caucasian	Multiple ethnicities reported	EAS
iPSCORE_2_5	2a81d225-42f6-43cf-904a-be64bf3fd2d7	2	Female	45	Arrhythmia	Ventricular Tachycardia	Long QT Syndrome 2	0	NA	Caucasian / Asian	Multiple ethnicities reported	EAS
iPSCORE_2_6	ae3637d4-493e-482e-bc48-6915e30ffb9c	2	Female	74	NA	NA	NA	NA	NA	Caucasian	European	EUR
iPSCORE_2_7	6a784dd7-9c48-4841-93f9-930b9de49cc4	2	Male	77	NA	NA	NA	NA	NA	Chinese	Asian	EAS
iPSCORE_2_8	de9c74e8-d399-465e-92cd-904a0e323bca	2	Male	50	NA	NA	NA	NA	NA	Caucasian	European	EUR
iPSCORE_2_9	f549b5fa-a6c0-49fb-8a07-dda4f72ff076	2	Male	52	NA	NA	NA	NA	NA	Caucasian	European	EUR
iPSCORE_20_1	b86c786d-f8d8-4e6b-9504-95f8f4c807e0	20	Female	70	NA	NA	NA	NA	NA	Caucasian	European	EUR
iPSCORE_20_2	26a78ad0-744c-4399-853f-4fd0fd2b7c14	20	Female	61	NA	NA	NA	NA	NA	White	European	EUR
iPSCORE_20_3	64c58f58-a121-413d-8257-294b229dd4c0	20	Female	67	NA	NA	NA	NA	NA	Caucasian	European	EUR
iPSCORE_21_1	3e2e847a-c384-459a-b6ef-43d18d2af12d	21	Male	55	NA	NA	NA	NA	NA	Caucasian*	European	EUR
iPSCORE_21_2	f378e99d-b59e-43a6-ae60-5b2b180209c3	21	Female	47	NA	NA	NA	NA	NA	Caucasian*	European	EUR
iPSCORE_21_3	cfd3b543-2da8-4262-ae36-7ee27c0b5c6b	21	Male	15	Cardiomyopathy	Dilated Cardiomyopathy	0	0	DOID:12930	Caucasian*	European	EUR
iPSCORE_22_1	1a8bce86-bd08-4d39-9e63-9448e6326f29	22	Female	26	NA	NA	NA	NA	NA	Caucasian/Japanese	Multiple ethnicities reported	EUR
iPSCORE_22_2	ecc872f3-1dab-4076-a08b-f186d17805b7	22	Male	30	NA	NA	NA	NA	NA	Caucasian/Japanese	Multiple ethnicities reported	EUR
iPSCORE_22_3	1ad9d96c-47dc-4c03-85b7-39e31a2b0550	22	Male	26	NA	NA	NA	NA	NA	White	European	EUR
iPSCORE_23_1	aba0a11f-4855-45dc-bc04-5fc43fd6c7de	23	Male	57	NA	NA	NA	NA	NA	White	European	EUR
iPSCORE_23_2	c9ef3edb-1bb1-4233-a6be-4efd897ac110	23	Male	23	NA	NA	NA	NA	NA	White	European	EUR
iPSCORE_24_1	c09c3de5-4244-404b-ae38-be65b86a48bd	24	Female	57	NA	NA	NA	NA	NA	Caucasian	European	EUR
iPSCORE_24_2	060066b8-6fc6-4b00-b7c4-ae195f646f5e	24	Female	22	NA	NA	NA	NA	NA	White	European	EUR
iPSCORE_25_1	508fb6c5-c9d5-4881-9638-cd4bd04d822f	25	Female	44	NA	NA	NA	NA	NA	Iraqi	Middle Eastern	EUR
iPSCORE_25_2	1dd9eacc-e3d3-4d60-9dcb-60a17808cde9	25	Male	36	NA	NA	NA	NA	NA	Caucasian	European	EUR
iPSCORE_26_1	6e83c1cd-0c82-4ae2-9685-23cf0e12c119	26	Female	65	NA	NA	NA	NA	NA	Caucasian	European	EUR
iPSCORE_26_2	57509a24-7c80-4ad6-ba31-3cd930a3f39d	26	Male	75	NA	NA	NA	NA	NA	Caucasian	European	EUR
iPSCORE_27_1	57da1c1f-303e-44db-9111-0f071ecda263	27	Male	19	NA	NA	NA	NA	NA	White	European	EUR
iPSCORE_27_2	659c5acf-5cae-4bfe-8c9f-dff532a69e88	27	Male	54	Arrhythmia	Atrial Fibrillation	Coronary Artery Disease, Percutaneous Coronary Intervention	0	DOID:0060224	White	European	EUR
iPSCORE_28_1	bd41b7ee-bc24-40a9-99ab-483b2dbf95ae	28	Female	54	NA	NA	NA	NA	NA	Caucasian	European	EUR
iPSCORE_28_2	40862b64-d0c1-451c-8c63-1d577665626a	28	Female	54	NA	NA	NA	NA	NA	Caucasian	European	EUR
iPSCORE_29_1	42e4583a-b1bc-4cc3-85d7-68662433b345	29	Female	62	NA	NA	NA	NA	NA	White	European	EUR
iPSCORE_29_2	555ff1f2-5c5f-4490-a1f9-79fe8c416a36	29	Female	62	NA	NA	NA	NA	NA	Caucasian	European	EUR
iPSCORE_3_1	10479353-d46d-478d-86f0-c6be025de81b	3	Female	26	NA	NA	NA	NA	NA	Caucasian*	European	EUR
iPSCORE_3_2	21681dd8-da3c-47c9-904c-3b8a91b2c3eb	3	Female	26	NA	NA	NA	NA	NA	Caucasian*	European	EUR
iPSCORE_3_3	1593705e-30b4-4a9b-82a3-d5022a6dd6c1	3	Female	55	NA	NA	NA	NA	NA	Japanese Filipino German Dutch	Multiple ethnicities reported	EUR
iPSCORE_3_4	9b3584b3-a27f-4be1-9a69-56f251e237bd	3	Male	59	NA	NA	NA	NA	NA	White	European	EUR
iPSCORE_3_5	b48d5663-b599-4d02-a70b-6bd12546041f	3	Female	21	NA	NA	NA	NA	NA	White	European	EUR
iPSCORE_3_6	fabb1fba-dea1-44a5-a9c2-e40b46011c7a	3	Female	57	NA	NA	NA	NA	NA	Caucasian	European	EUR
iPSCORE_3_7	3bc3e7ee-9130-4da5-b8f1-52d38bfc3c70	3	Male	56	NA	NA	NA	NA	NA	Caucasian	European	EUR
iPSCORE_3_8	a69570c6-8972-4397-8635-63beace6672c	3	Female	26	NA	NA	NA	NA	NA	Caucasian	European	EUR
iPSCORE_3_9	8dbd3466-e4dd-40a3-9c49-2e947a9bc113	3	Female	23	NA	NA	NA	NA	NA	Caucasian	European	EUR
iPSCORE_30_1	fbabd331-fc4f-47de-b4d0-a9ee5434fa5b	30	Female	52	NA	NA	NA	NA	NA	White	European	EUR
iPSCORE_30_2	b9e30469-13ad-4792-878a-889cd6480f91	30	Female	52	NA	NA	NA	NA	NA	Caucasian	European	EUR
iPSCORE_31_1	0bf3da28-3985-4c34-8197-5816fd73b588	31	Female	63	NA	NA	NA	NA	NA	Caucasian	European	EUR
iPSCORE_31_2	55396f13-62ff-44de-833b-05fde4ad97c6	31	Female	63	NA	NA	NA	NA	NA	Caucasian	European	EUR
iPSCORE_32_1	c016ea11-e4c9-4c06-9a1a-62226198be42	32	Female	63	NA	NA	NA	NA	NA	Caucasian	European	EUR
iPSCORE_32_2	9603be9a-f146-4fc5-bf36-c84fac189b0a	32	Female	63	NA	NA	NA	NA	NA	Caucasian	European	EUR
iPSCORE_33_1	633732d4-9300-44a8-8f20-f3e956e57819	33	Male	41	NA	NA	NA	NA	NA	Latino	Hispanic	AMR
iPSCORE_33_2	c3c65323-ace2-4f32-8595-7434edac5d28	33	Female	43	NA	NA	NA	NA	NA	Mexican	Hispanic	AMR
iPSCORE_34_1	0ad8c77c-4d4b-4bac-9f16-99c2ab84ee81	34	Male	65	NA	NA	NA	NA	NA	White	European	EUR
iPSCORE_34_2	cbd7702e-5a52-474b-a9da-3fb154a5d31f	34	Female	62	NA	NA	NA	NA	NA	Caucasian / Mexican / Indian	Multiple ethnicities reported	EUR
iPSCORE_35_1	b758cdf2-7e17-4e77-a699-3552fd8c8087	35	Female	75	NA	NA	NA	NA	NA	Caucasian	European	EUR
iPSCORE_35_2	b3a63106-e4c7-4eea-8db6-513ff90a036c	35	Female	66	NA	NA	NA	NA	NA	White	European	EUR
iPSCORE_36_1	efca8806-7485-46db-bc59-6775a71eb81c	36	Female	37	NA	NA	NA	NA	NA	White	European	EUR
iPSCORE_36_2	b237939c-f971-4434-94c8-96d1b8fe9199	36	Male	36	NA	NA	NA	NA	NA	White	European	EUR
iPSCORE_37_1	6f354cf7-0cb9-4351-b619-d111936d0b25	37	Female	48	NA	NA	NA	NA	NA	White	European	EUR
iPSCORE_37_2	86f9d6b6-f59d-472c-b53c-cf9c1cb59f37	37	Male	69	NA	NA	NA	NA	NA	White	European	EUR
iPSCORE_38_1	ade65a1b-a91b-4b66-b3b0-2f3b0f567ec7	38	Male	76	NA	NA	NA	NA	NA	White	European	EUR
iPSCORE_38_2	750ff979-f5d5-4e3f-aac9-dad97ad8e948	38	Male	35	NA	NA	NA	NA	NA	White	European	EUR
iPSCORE_39_1	56985981-366b-4b13-b7b2-b66679d91462	39	Female	30	Cardiomyopathy	Left Ventricular Non-Compaction	0	0	DOID:0060480	Hispanic	Hispanic	AMR
iPSCORE_39_2	51a148a3-e5ec-4957-9142-3476f8626f54	39	Female	31	NA	NA	NA	NA	NA	Hispanic	Hispanic	AMR
iPSCORE_4_1	214ad59b-7245-4ca7-bf42-84cc2e09bbbe	4	Male	48	NA	NA	NA	NA	NA	Filipino	Asian	EAS
iPSCORE_4_2	4682919e-4283-4da6-8dc4-2f051889b661	4	Male	48	NA	NA	NA	NA	NA	Filipino	Asian	EAS
iPSCORE_4_3	9409a6cc-0711-4583-9949-b679f66a823e	4	Male	39	NA	NA	NA	NA	NA	Filipino	Asian	EAS
iPSCORE_4_4	74809453-1b01-40bb-9071-47a93de70c78	4	Female	74	NA	NA	NA	NA	NA	Asian	Asian	EAS
iPSCORE_4_5	e6c010c7-dffa-40ba-86ca-355507b47e86	4	Male	75	NA	NA	NA	NA	NA	Asian	Asian	EAS
iPSCORE_40_1	d9d7a468-c215-4aee-98ad-554509fe6b86	40	Male	33	NA	NA	NA	NA	NA	Latin	Hispanic	EUR
iPSCORE_40_2	8e084f13-4cf0-4874-99cc-f26e5c17a771	40	Female	34	NA	NA	NA	NA	NA	Latin	Hispanic	EUR
iPSCORE_41_1	75ee0c91-af66-46e4-b5d0-90817e6c763f	41	Male	82	NA	NA	NA	NA	NA	Caucasian	European	EUR
iPSCORE_41_2	52bea4e8-baff-49b0-9ab0-fee9b9c527aa	41	Male	48	NA	NA	NA	NA	NA	Caucasian	European	EUR
iPSCORE_42_1	9d988cb0-01b1-4d5d-bf4b-3fd3baf149a4	42	Female	61	Cardiomyopathy	Hypertrophic Cardiomyopathy	0	0	DOID:11984	Caucasian*	European	EUR
iPSCORE_43_1	032f42b3-42da-4a6a-9b01-cdf540e1866c	43	Male	18	Cardiomyopathy	Left Ventricular Non-Compaction	0	0	DOID:0060480	African American*	African American	AFR
iPSCORE_44_1	59e0a3fd-3a78-4af5-b300-bd6f9d4f440f	44	Male	37	Cardiomyopathy	Left Ventricular Non-Compaction	0	0	DOID:0060480	Caucasian	European	EUR
iPSCORE_45_1	7e0aaae1-886a-4f4a-8abe-b91fc9c730f5	45	Female	27	NA	NA	NA	NA	NA	White	European	EUR
iPSCORE_46_1	4bacc6e7-f7ae-4ce4-b65b-96482fd163fe	46	Male	47	Arrhythmia	Ventricular Tachycardia	Small Atrial Septal Defect	0	NA	Caucasian	European	EUR
iPSCORE_47_1	81c939c5-2749-4377-9697-8afe3c4cf7c4	47	Male	65	Arrhythmia	Atrial Fibrillation	0	0	DOID:0060224	Caucasian	European	EUR
iPSCORE_48_1	97685099-9644-4f48-aef2-ec687643bcb8	48	Male	56	Arrhythmia	Ventricular Tachycardia,Atrial Fibrillation	Long QT Syndrome, Ejection Fraction 50%	0	NA	Caucasian	European	EUR
iPSCORE_49_1	b318ad37-16e8-4c53-ba0a-0e8d6fdfbe89	49	Female	64	Arrhythmia	Atrial Fibrillation	Coronary Artery Disease, Percutaneous Coronary Intervention	0	DOID:0060224	Caucasian*	European	EUR
iPSCORE_5_1	11877e41-6c2d-44aa-8483-87955153e548	5	Female	43	NA	NA	NA	NA	NA	Caucasian	European	EUR
iPSCORE_5_2	f3f2192d-8d5a-4bc5-b113-e8909b5176e1	5	Female	10	NA	NA	NA	NA	NA	Caucasian	European	EUR
iPSCORE_5_3	d6646110-a6f3-4176-bf1a-92a51ed6f4bc	5	Male	9	NA	NA	NA	NA	NA	Caucasian	European	EUR
iPSCORE_5_4	336ef507-cbf3-4f5b-b12a-3e1c99008866	5	Male	15	Cardiomyopathy	Hypertrophic Cardiomyopathy	0	0	DOID:11984	Not Reported	European	EUR
iPSCORE_5_5	05ad5e28-e51f-4fa2-8b8f-ff561125c549	5	Male	35	NA	NA	NA	NA	NA	Caucasian	European	EUR
iPSCORE_50_1	75551a5c-4c65-475f-be23-0e73f8671dfd	50	Male	70	Arrhythmia	Atrial Fibrillation	0	0	DOID:0060224	Caucasian	European	EUR
iPSCORE_51_1	03235361-4310-4737-ac0b-4ce92d99fbf3	51	Male	77	Arrhythmia	Atrial Fibrillation,Right Ventricular Outflow Tract Premature Ventricular Contractions	Ejection Fraction 45-51%, Ventricular Tachycardia episode while on flecainide	0	DOID:0060224	Caucasian	European	EUR
iPSCORE_52_1	8ffc7548-9ba1-468b-a4bc-be413cfa6981	52	Male	72	Arrhythmia	Atrial Fibrillation	Coronary Artery Disease, Coronary Artery Bypass Grafting, Interstitial Lung Disease	Significant underlying Interstitial Lung Disease	DOID:0060224	White	European	EUR
iPSCORE_53_1	d4073658-c7fe-4f53-9e80-b95121a65475	53	Male	75	Arrhythmia	Atrial Fibrillation	0	0	DOID:0060224	Lithuanian	European	EUR
iPSCORE_54_1	000a5dcf-764a-4f69-ab1c-5950cec4bbbe	54	Male	53	Arrhythmia	Atrial Fibrillation	0	0	DOID:0060224	Caucasian	European	EUR
iPSCORE_55_1	1a3241a7-f60c-4b9a-a469-74833c36ebd3	55	Male	59	Arrhythmia	Atrial Fibrillation	0	0	DOID:0060224	White	European	EUR
iPSCORE_56_1	cbde5865-572f-4cd9-af1e-0f8bb6e4a4b0	56	Male	72	Arrhythmia	Atrial Fibrillation	0	0	DOID:0060224	Caucasian	European	EUR
iPSCORE_57_1	ab7eefb9-f9e8-47e3-8f96-901a9adce788	57	Female	54	Arrhythmia	Atrial Fibrillation	0	0	DOID:0060224	White	European	EUR
iPSCORE_58_1	36e99817-83e7-4dba-8e15-61f1184ab62d	58	Male	57	Arrhythmia	Atrial Fibrillation	0	0	DOID:0060224	Caucasian	European	EUR
iPSCORE_59_1	725e0255-424c-44da-86c9-bc0bc14a21a8	59	Female	63	Cardiomyopathy	Dilated Cardiomyopathy	Doxorubicin toxicity	Chemotherapy induced Dilated Cardiomyopathy, Ejection Fraction recovered on medical therapy	DOID:12930	African American	African American	AFR
iPSCORE_6_1	ac14fb34-0c8b-4264-9f93-5ce47c071a66	6	Female	43	NA	NA	NA	NA	NA	White	European	EUR
iPSCORE_6_2	6814c7bb-72dc-4760-bee5-dacdb499c255	6	Male	41	NA	NA	NA	NA	NA	White	European	EUR
iPSCORE_6_3	ef8f2c6c-8363-471e-9436-252fcef3ac43	6	Male	36	NA	NA	NA	NA	NA	Caucasian	European	EUR
iPSCORE_6_4	44e11fbd-e240-45eb-82da-ca08cf26950d	6	Female	37	NA	NA	NA	NA	NA	White	European	EUR
iPSCORE_6_5	9ab06fba-a1bb-4736-930e-15ede9f493c7	6	Female	67	NA	NA	NA	NA	NA	Caucasian	European	EUR
iPSCORE_60_1	8dcd5c7f-fa13-4302-af2b-915c878e23e8	60	Female	83	Cardiomyopathy	Dilated Cardiomyopathy	0	0	DOID:12930	Latino	Hispanic	AMR
iPSCORE_61_1	79796c20-0549-48b5-b97e-ee8e80e0e193	61	Male	73	Arrhythmia	Atrial Fibrillation	0	0	DOID:0060224	Caucasian	European	EUR
iPSCORE_62_1	76db32e7-8830-4346-b3ee-ad0395cba242	62	Male	53	Cardiomyopathy	Arrhythmogenic Right Ventricular Cardiomyopathy	0	0	DOID:0050431	Caucasian*	European	EUR
iPSCORE_63_1	749a66fb-0d16-44fa-b263-cc4e260c5fd6	63	Male	57	Arrhythmia	Atrial Fibrillation	Mild Left Ventricular Hypertrophy, Resolved Systolic Anterior Motion (of the mitral valve)	0	DOID:0060224	Filipino	Asian	EAS
iPSCORE_64_1	032adc29-28f9-45dd-8b8a-563c3170680b	64	Male	42	Arrhythmia	Right Ventricular Outflow Tract Premature Ventricular Contractions	0	0	NA	White	European	EUR
iPSCORE_65_1	3006e6ad-d831-474c-acbe-61ee4da37180	65	Male	23	Cardiomyopathy	Dilated Cardiomyopathy	Duchenne Muscular Dystrophy	0	DOID:11723	Mexican	Hispanic	AMR
iPSCORE_66_1	135171af-3876-4422-a7f9-3d37d6fd67bf	66	Male	24	Arrhythmia	Ventricular Tachycardia	Possible Long QT Syndrome	0	NA	Hispanic*	Hispanic	EUR
iPSCORE_67_1	c72fc475-80f0-4fe3-b306-acebd17f3bdb	67	Female	48	NA	NA	NA	NA	NA	Caucasian	European	EUR
iPSCORE_68_1	3c877e16-9fae-44d8-9e8c-7e221103858b	68	Female	68	Cardiomyopathy	Hypertrophic Cardiomyopathy	0	0	DOID:11984	White	European	EUR
iPSCORE_69_1	66d88423-3567-4c3e-82dc-eff030aea3ca	69	Male	64	Cardiomyopathy	Dilated Cardiomyopathy	0	0	DOID:12930	Asian	Asian	EAS
iPSCORE_7_1	2756c53f-5446-4d96-b44b-1efbfda4dbf2	7	Male	47	NA	NA	NA	NA	NA	White	European	EUR
iPSCORE_7_2	9e7013ce-054f-46ae-bc49-4abe5d53d88a	7	Female	71	NA	NA	NA	NA	NA	White	European	EUR
iPSCORE_7_3	7efe2fbe-251e-4c1a-9616-438a26f42a5d	7	Male	71	NA	NA	NA	NA	NA	White	European	EUR
iPSCORE_7_4	861b37d9-64e6-4d19-8e91-96401b18a9a4	7	Male	51	NA	NA	NA	NA	NA	White	European	EUR
iPSCORE_7_5	b627f1ba-fef9-415f-b251-91a59bb782d3	7	Male	25	NA	NA	NA	NA	NA	White	European	EUR
iPSCORE_70_1	cd6dc660-550f-4a19-b9f7-f1bc9c893ca8	70	Male	24	Structural	Pulmonary Atresia	0	0	NA	American	European	EUR
iPSCORE_71_1	60bd2a54-fecd-4c6e-8442-b13f66d869a6	71	Female	32	NA	NA	NA	NA	NA	Filipino	Asian	EAS
iPSCORE_72_1	bd126642-2257-4857-b3da-b72305e5c095	72	Male	31	NA	NA	NA	NA	NA	Chinese	Asian	EAS
iPSCORE_73_1	10f10a94-511f-4538-9c0c-cbe5fdb14b6c	73	Female	23	NA	NA	NA	NA	NA	Asian	Asian	EAS
iPSCORE_74_1	f80deca1-0641-4a52-86b5-7b01c227ba8a	74	Male	42	NA	NA	NA	NA	NA	Caucasian	European	EUR
iPSCORE_75_1	28114ea7-018a-47bb-af34-32bcfbf1a233	75	Female	30	NA	NA	NA	NA	NA	Persian	Middle Eastern	EUR
iPSCORE_76_1	afb3bd48-5891-41e0-af00-4f8c7db057af	76	Male	36	NA	NA	NA	NA	NA	Indian	Indian	SAS
iPSCORE_77_1	50d9dcf3-cbdd-436f-bbf8-fcbb920d23e0	77	Female	23	NA	NA	NA	NA	NA	Chinese	Asian	EAS
iPSCORE_78_1	ed175850-c13a-4b33-947d-bd6e911000db	78	Female	21	NA	NA	NA	NA	NA	Chinese	Asian	EAS
iPSCORE_79_1	7cf9e7b2-28a3-4b42-812b-929516fbce4a	79	Female	24	NA	NA	NA	NA	NA	Asian	Asian	EAS
iPSCORE_8_1	f0b9b314-5e83-4975-af42-54ee03bcc459	8	Female	65	NA	NA	NA	NA	NA	White	European	EUR
iPSCORE_8_2	eb1309e6-5567-437b-82d7-549c1c8d5493	8	Female	65	NA	NA	NA	NA	NA	White	European	EUR
iPSCORE_8_3	56f0f073-725f-4cec-b8cb-db6ad0dc2ac0	8	Female	68	NA	NA	NA	NA	NA	White	European	EUR
iPSCORE_8_4	e0793a72-9694-4711-a2c6-d2ff9071d05f	8	Female	45	NA	NA	NA	NA	NA	White	European	EUR
iPSCORE_80_1	0c6ef005-c904-49f1-9308-8169046c0fa2	80	Male	36	NA	NA	NA	NA	NA	Indian (Asian)	Indian	SAS
iPSCORE_81_1	62d833a3-87c8-40a2-8261-d172f4c0e7fe	81	Female	41	NA	NA	NA	NA	NA	Caucasian / Native American	Multiple ethnicities reported	EUR
iPSCORE_82_1	8039c171-beb7-40bb-adc7-3d915a97ea25	82	Female	24	NA	NA	NA	NA	NA	White	European	EUR
iPSCORE_83_1	bfd08f92-7030-4c34-849d-0187c8e88c74	83	Female	37	NA	NA	NA	NA	NA	Indian (Asian)	Indian	SAS
iPSCORE_84_1	168437ba-e29e-4439-a508-23d44075022e	84	Male	21	NA	NA	NA	NA	NA	Chinese	Asian	EAS
iPSCORE_85_1	f7e918d9-f19c-4a3d-b3f7-b53b072f88bb	85	Female	43	NA	NA	NA	NA	NA	White	European	EUR
iPSCORE_86_1	27d69b74-d193-448c-91ac-2b7fb07a49ac	86	Female	23	NA	NA	NA	NA	NA	Chinese	Asian	EAS
iPSCORE_87_1	10571d4e-c0e9-474b-80b6-75c59ebd1942	87	Female	21	NA	NA	NA	NA	NA	Chinese	Asian	EAS
iPSCORE_88_1	65ee0ab5-4a77-454f-9112-a2f245d63396	88	Female	32	NA	NA	NA	NA	NA	White	European	EUR
iPSCORE_89_1	b2928637-66bc-4fb4-806a-7ddcb26af360	89	Male	36	Arrhythmia	Atrial Fibrillation	0	0	DOID:0060224	Black / Korean	Multiple ethnicities reported	EAS
iPSCORE_9_1	5bdb8207-56ec-4f2e-add3-3ce3fbd4b1e0	9	Male	77	NA	NA	NA	NA	NA	White	European	EUR
iPSCORE_9_2	21f44f41-69ee-427c-933b-a0afdc16a0bf	9	Male	52	NA	NA	NA	NA	NA	White	European	EUR
iPSCORE_9_3	17911abe-0893-4919-b45e-5df3d3fe63c8	9	Male	80	NA	NA	NA	NA	NA	Caucasian	European	EUR
iPSCORE_9_4	4d7c824b-1b6b-40d7-a48f-f0635aebc459	9	Female	47	NA	NA	NA	NA	NA	Caucasian	European	EUR
iPSCORE_90_1	72739241-3ddb-41ab-8438-150e20619de1	90	Male	23	NA	NA	NA	NA	NA	Asian / Chinese	Asian	EAS
iPSCORE_91_1	680c1781-088b-4de0-86dc-00b21eff3cfc	91	Male	68	Arrhythmia	Atrial Tachycardia	0	0	NA	White	European	EUR
iPSCORE_92_1	0c24b869-9532-40cb-ad97-f579d1b1fa8e	92	Female	54	NA	NA	NA	NA	NA	White	European	EUR
iPSCORE_93_1	efe5abc5-9197-495b-853c-2844a14e4149	93	Female	60	NA	NA	NA	NA	NA	White	European	EUR
iPSCORE_94_1	bb3eeb0c-a38c-4d4a-81a6-21b51515b126	94	Female	37	NA	NA	NA	NA	NA	Caucasian	European	EUR
iPSCORE_95_1	1135e184-4a2c-4660-8241-9216f5651fe0	95	Female	28	NA	NA	NA	NA	NA	White	European	EUR
iPSCORE_96_1	e126c62a-cd3d-4ce3-b632-da7fb7bd9e4a	96	Male	59	NA	NA	NA	NA	NA	Caucasian	European	EUR
iPSCORE_97_1	68172f76-95a4-4582-8bb3-e2967315fd02	97	Male	53	NA	NA	NA	NA	NA	White	European	EUR
iPSCORE_98_1	af5ba1a2-837e-42e6-9afa-16207886c776	98	Male	25	NA	NA	NA	NA	NA	White	European	EUR
iPSCORE_99_1	416e2905-329b-44ed-bb02-8a3b1ed6847e	99	Female	25	NA	NA	NA	NA	NA	White	European	EUR

## Sheet: Table S1B
iPSCORE_ID	Subject_UUID	Family ID	rsID	Chromosome	Position	Reference allele	Alternate allele	Genotype	Gene	Coding sequence change	Amino acid change	ClinVar clinical significance	ClinVar RCVaccession
iPSCORE_2_2	83dacb11-4180-4807-b099-05fd1561a722	2	rs121912509	chr7	150644565	C	T	0/1	KCNH2	c.3003G>A	p.Trp1001*	Pathogenic	RCV000015512;RCV000181905
iPSCORE_2_10	1e5b7098-f522-4a55-a698-2b6057844ab6	2	rs121912509	chr7	150644565	C	T	0/1	KCNH2	c.3003G>A	p.Trp1001*	Pathogenic	RCV000015512;RCV000181905
iPSCORE_2_4	bd04a8cc-5d63-45bc-a2cc-91b0c7cb6e01	2	rs121912509	chr7	150644565	C	T	0/1	KCNH2	c.3003G>A	p.Trp1001*	Pathogenic	RCV000015512;RCV000181905
iPSCORE_2_3	e932e556-59a6-4f70-9b4c-ef5f69dac3ce	2	rs121912509	chr7	150644565	C	T	0/1	KCNH2	c.3003G>A	p.Trp1001*	Pathogenic	RCV000015512;RCV000181905
iPSCORE_2_5	2a81d225-42f6-43cf-904a-be64bf3fd2d7	2	rs121912509	chr7	150644565	C	T	0/1	KCNH2	c.3003G>A	p.Trp1001*	Pathogenic	RCV000015512;RCV000181905
iPSCORE_2_7	6a784dd7-9c48-4841-93f9-930b9de49cc4	2	rs121912509	chr7	150644565	C	T	0/1	KCNH2	c.3003G>A	p.Trp1001*	Pathogenic	RCV000015512;RCV000181905
iPSCORE_2_1	f772212a-cd98-40f9-bdcd-e75740c1f6be	2	rs121912509	chr7	150644565	C	T	0/1	KCNH2	c.3003G>A	p.Trp1001*	Pathogenic	RCV000015512;RCV000181905
iPSCORE_5_1	11877e41-6c2d-44aa-8483-87955153e548	5	rs397516353	chr19	55665477	G	A	0/1	TNNI3	c.470C>T	p.Ala157Val	Likely pathogenic;Pathogenic	RCV000159227;RCV000211863
iPSCORE_5_4	336ef507-cbf3-4f5b-b12a-3e1c99008866	5	rs397516353	chr19	55665477	G	A	0/1	TNNI3	c.470C>T	p.Ala157Val	Likely pathogenic;Pathogenic	RCV000159227;RCV000211863
iPSCORE_5_2	f3f2192d-8d5a-4bc5-b113-e8909b5176e1	5	rs397516353	chr19	55665477	G	A	0/1	TNNI3	c.470C>T	p.Ala157Val	Likely pathogenic;Pathogenic	RCV000159227;RCV000211863
iPSCORE_5_5	05ad5e28-e51f-4fa2-8b8f-ff561125c549	5	rs397516353	chr19	55665477	G	A	0/1	TNNI3	c.470C>T	p.Ala157Val	Likely pathogenic;Pathogenic	RCV000159227;RCV000211863
iPSCORE_42_1	9d988cb0-01b1-4d5d-bf4b-3fd3baf149a4	42	rs121913628	chr14	23893268	C	T	0/1	MYH7	c.2770G>A	p.Glu924Lys	Likely pathogenic;Pathogenic	RCV000015148;RCV000035824;RCV000158573;RCV000197762;RCV000252292
iPSCORE_60_1	8dcd5c7f-fa13-4302-af2b-915c878e23e8	60	rs141805127	chr1	201330442	C	T	0/1	TNNT2	c.772G>A	p.Asp258Asn	Likely pathogenic;Uncertain significance	RCV000172136

## Sheet: Table S1C
iPSCORE_ID	Subject_ID	iPSC_iPSCORE_ID	iPSC_Clone_Number	iPSC_Passage	WiCell_ID (iPSC)	WGS_UUID	WGS_tissue	iPSC_RNAseq_UUID	iPSC_SNP_array_UUID
iPSCORE_54_1	000a5dcf-764a-4f69-ab1c-5950cec4bbbe	iPSCORE_54_1_iPSC_C3_P12	C3	P12	UCSD050i-54-1	e95da9ab-054c-4ee9-aa0a-27f63f19c214	Blood	e1085c43-0dea-46e3-ae69-5ca68721723c	2b4bb2f5-4ebb-4989-8d86-48bbcc5d2c8a
iPSCORE_51_1	03235361-4310-4737-ac0b-4ce92d99fbf3	iPSCORE_51_1_iPSC_C4_P12	C4	P12	UCSD047i-51-1	65800a26-3000-4254-8e7b-a95ea64012d0	Blood	57b55594-4576-410c-98f4-958d48e0959f	4ac8aa10-f108-43f0-ac23-a80249ab08f7
iPSCORE_64_1	032adc29-28f9-45dd-8b8a-563c3170680b	iPSCORE_64_1_iPSC_C6_P13	C6	P13	UCSD060i-64-1	3e87ef5c-48bc-4e37-a89d-2b71f6afa8f6	Blood	692258ab-1c8b-4a29-92b6-a46acc1cfe1c	0bf78a26-5fbe-4e63-8e1a-cdfcb11d67e1
iPSCORE_43_1	032f42b3-42da-4a6a-9b01-cdf540e1866c	iPSCORE_43_1_iPSC_C5_P13	C5	P13	UCSD005i-43-1	32ee31cb-156d-4a95-a708-6271f7e2cbab	Fibroblast	06f712d1-213a-4552-b9ba-ad3ccea7b893	ea01b4da-9322-41af-9ba8-d6933bd389d2
iPSCORE_116_1	03346cae-a4f3-4481-92ff-d76db0c82468	iPSCORE_116_1_iPSC_C2_P12	C2	P12	UCSD218i-116-1	78d8c099-465b-412d-bf88-e7ae54366e34	Blood	5d8bc45a-375d-4112-a02a-ad857279b12a	39752cf0-35e4-4cf1-9fb4-fa9cbf5e937e
iPSCORE_5_5	05ad5e28-e51f-4fa2-8b8f-ff561125c549	iPSCORE_5_5_iPSC_C3_P13	C3	P13	UCSD012i-5-5	ff2a8240-307b-43ff-9d88-cf569d566780	Fibroblast	f11f7316-7b87-4728-af47-caecb170c7e2	9e22b03c-3f18-4f52-89be-3ad45f0960b9
iPSCORE_24_2	060066b8-6fc6-4b00-b7c4-ae195f646f5e	iPSCORE_24_2_iPSC_C4_P12	C4	P12	UCSD038i-24-2	21921be9-74ea-4cea-8538-881677a98dea	Blood	a7bd3a9d-ec37-4ed9-829f-8a45ca5bd1de	39058a14-3e35-4720-af9c-7359101ff24c
iPSCORE_34_1	0ad8c77c-4d4b-4bac-9f16-99c2ab84ee81	iPSCORE_34_1_iPSC_C6_P12	C6	P12	UCSD096i-34-1	4fc00735-6005-4e26-a5d9-3008c62aa632	Blood	84aa825c-d6da-48e0-ad5f-344c2b18a78c	b00ef2d3-a792-41c4-8abf-084b123d0e91
iPSCORE_31_1	0bf3da28-3985-4c34-8197-5816fd73b588	iPSCORE_31_1_iPSC_C5_P20	C5	P20	UCSD206i-31-1	e9d36266-b3e8-4034-a2ff-0ff940ae98dc	Blood	8f73bb61-025e-4cc7-bdf0-7526a631d639	0b8898ac-4fb6-4fad-8641-59e15ae9f2cb
iPSCORE_12_4	0c0a6edd-427f-4882-acfd-d21456416649	iPSCORE_12_4_iPSC_C4_P12	C4	P12	UCSD158i-12-4	4eb13614-67fd-45b7-b770-d94c80fc6815	Blood	f41568ae-8f0a-4ae5-b45e-c6dde74de351	bc5ae7e6-c4f0-4b73-98a4-58efaae51bcd
iPSCORE_92_1	0c24b869-9532-40cb-ad97-f579d1b1fa8e	iPSCORE_92_1_iPSC_C6_P12	C6	P12	UCSD160i-92-1	ec1334b1-db5e-4842-affe-fb99dfe90328	Blood	cbd758ec-5d03-4d98-9d89-a458b6a3c9f5	a4c951a7-c39f-45db-85d4-f440c6f4c4a7
iPSCORE_80_1	0c6ef005-c904-49f1-9308-8169046c0fa2	iPSCORE_80_1_iPSC_C1_P12	C1	P12	UCSD134i-80-1	6f5d6ab9-9f5d-4023-9fd3-46d1f1557e50	Blood	843775ea-87a8-4229-9028-4a001bc3803d	54b2c9f1-9013-4192-aabd-16a260407ef4
iPSCORE_3_1	10479353-d46d-478d-86f0-c6be025de81b	iPSCORE_3_1_iPSC_C2_P16	C2	P16	UCSD181i-3-1	f9a0a04a-fe0d-4750-a60c-8653d4a048c4	Blood	45c8234a-0cf0-4706-8dde-5f0cb7c38f3d	b0bbd81c-55ee-40c3-84f0-51ad7852e493
iPSCORE_87_1	10571d4e-c0e9-474b-80b6-75c59ebd1942	iPSCORE_87_1_iPSC_C6_P12	C6	P12	UCSD143i-87-1	13a6fc37-f9f3-4b1b-8e6d-340754b84dd0	Blood	9c9a5b94-60b2-4fa2-988b-60be7c7b1a25	34baa58d-9cdb-4c06-b28d-3295d12718c9
iPSCORE_73_1	10f10a94-511f-4538-9c0c-cbe5fdb14b6c	iPSCORE_73_1_iPSC_C5_P12	C5	P12	UCSD122i-73-1	f4b0146d-7508-457f-a754-bb4042583c4b	Blood	db7f93a1-760d-440d-9428-8572dc95a9e3	50194cd2-d0f2-4bdf-88c6-da0a0bcb660f
iPSCORE_95_1	1135e184-4a2c-4660-8241-9216f5651fe0	iPSCORE_95_1_iPSC_C3_P12	C3	P12	UCSD163i-95-1	fe1673d4-b53e-453a-a06b-b04b9f1fe89e	Blood	36d16f69-733f-429c-b965-c2055637af9d	6dc71824-66cd-404d-9ce2-260a4bc7cdb7
iPSCORE_5_1	11877e41-6c2d-44aa-8483-87955153e548	iPSCORE_5_1_iPSC_C3_P13	C3	P13	UCSD001i-5-1	5a150d58-df23-4b02-b708-c6594b180d14	Fibroblast	2683848c-3d50-4732-9308-c6535e9fd880	b52db655-5dd1-4802-be36-fefdd5aef569
iPSCORE_102_1	11c5e9cc-f702-4c47-91fd-201346ab5a3c	iPSCORE_102_1_iPSC_C1_P12	C1	P12	UCSD183i-102-1	985362a3-e536-4368-8996-2bc2db0d8fd5	Blood	d91ebed3-ec40-4349-8428-8a4eb1f938ff	1cfc1c05-5e24-4211-ae8b-8517bd9065a9
iPSCORE_66_1	135171af-3876-4422-a7f9-3d37d6fd67bf	iPSCORE_66_1_iPSC_C2_P13	C2	P13	UCSD062i-66-1	cd674581-d304-4aeb-9df1-da9c2db3b435	Blood	722ba12d-f370-442c-bc32-4d9cfca4194a	b5d50876-9c51-4661-93d8-f67ddf9ea40b
iPSCORE_3_3	1593705e-30b4-4a9b-82a3-d5022a6dd6c1	iPSCORE_3_3_iPSC_C2_P15	C2	P15	UCSD015i-3-3	47219abc-812f-4675-9486-65e4d664658e	Blood	b6aa2c1b-f963-4365-b48a-3e8a56a60cf2	afe19ad1-88c2-4243-a4b9-37966820aa23
iPSCORE_84_1	168437ba-e29e-4439-a508-23d44075022e	iPSCORE_84_1_iPSC_C1_P12	C1	P12	UCSD138i-84-1	b0f5085e-34ab-478e-a4b8-1be9105884fa	Blood	1bb9f23d-e3fa-48f2-8c4e-129ff461403d	d1a77d3b-0584-4ab5-8878-35df6b7c7c80
iPSCORE_9_3	17911abe-0893-4919-b45e-5df3d3fe63c8	iPSCORE_9_3_iPSC_C2_P14	C2	P14	UCSD028i-9-3	ae757c28-7757-4a5e-9016-9d89dbf56499	Blood	f3c8b304-8c35-4cff-8b8a-5f5cebd5aa1d	1375ed0b-1971-4014-a865-1ec07376a603
iPSCORE_15_3	17e14381-d098-400d-a4c8-9e635a55293a	iPSCORE_15_3_iPSC_C3_P12	C3	P12	UCSD091i-15-3	d56b0963-84e8-40c0-9be4-190a748d78fe	Blood	aa6b223d-e444-44c4-8f7e-5a9f245a85a3	b6a572ea-4687-4ff7-beba-72bb7e2edb8a
iPSCORE_55_1	1a3241a7-f60c-4b9a-a469-74833c36ebd3	iPSCORE_55_1_iPSC_C6_P13	C6	P13	UCSD051i-55-1	e2736b0f-8ae7-40c4-9f5f-dbbd85765f43	Blood	01cccf19-7f07-47e1-8c4f-664f3e692bfe	dc717a08-0219-4a73-9186-82b99f5e0e68
iPSCORE_22_1	1a8bce86-bd08-4d39-9e63-9448e6326f29	iPSCORE_22_1_iPSC_C1_P12	C1	P12	UCSD168i-22-1	0ec2e578-5a25-45ab-87de-5927ebe0f8af	Blood	733a8234-30f0-4962-9d21-1f42b5978a8d	53a873b3-0cf0-44df-b477-2077fb052dde
iPSCORE_22_3	1ad9d96c-47dc-4c03-85b7-39e31a2b0550	iPSCORE_22_3_iPSC_C2_P12	C2	P12	UCSD170i-22-3	397d0f20-b491-4964-a9a9-e1ebd87402dc	Blood	a7596fd8-9197-4e76-a26b-e76bc7c8ff6a	56e74002-3aa1-4ea7-8160-05d3a80b0348
iPSCORE_17_2	1c858ef3-c305-4c6e-a3ac-594e9b9b98b2	iPSCORE_17_2_iPSC_C2_P12	C2	P12	UCSD177i-17-2	40778eba-35ba-4377-b3a1-626b9a8f7a01	Blood	9f60b1fa-aacc-40b9-b1ed-32ffc9cc8853	b3e47701-0a4b-4137-b314-213945ff721c
iPSCORE_25_2	1dd9eacc-e3d3-4d60-9dcb-60a17808cde9	iPSCORE_25_2_iPSC_C9_P12	C9	P12	UCSD095i-25-2	ee74dfab-5fc6-406c-9171-3556551519e3	Blood	c1c0ed22-b777-4799-826b-a610ad98cdf5	c14b25a3-7215-4970-9066-a00794392442
iPSCORE_2_10	1e5b7098-f522-4a55-a698-2b6057844ab6	iPSCORE_2_10_iPSC_C1_P13	C1	P13	UCSD111i-2-10	3784674a-9a9c-4fff-a3c6-c2fb7dc8897c	Blood	df367b03-0754-4ef0-a42d-881ed32466d1	f2a336e5-684d-4da4-9050-e18bb0aba564
iPSCORE_16_2	1efcbc5a-723d-4d7d-90d7-82a3f231c5fa	iPSCORE_16_2_iPSC_C2_P13	C2	P13	UCSD003i-16-2	41b56a79-65a4-44d0-8f3e-86c7d6621fcb	Fibroblast	eb9cd395-ccf7-4b0c-a9cd-b48129992972	8544590b-5597-4fd9-a1fe-47f5a4ed43cf
iPSCORE_11_4	201da1fb-3779-4344-af69-6e3bf1c58261	iPSCORE_11_4_iPSC_C4_P12	C4	P12	UCSD153i-11-4	f3284741-0362-4f47-8ee8-191acf41d7ac	Blood	302eff2d-9979-47ab-8583-042358e069bd	7c757044-8ad1-49ad-9a77-988395335c9c
iPSCORE_4_1	214ad59b-7245-4ca7-bf42-84cc2e09bbbe	iPSCORE_4_1_iPSC_C12_P12	C12	P12	UCSD200i-4-1	f21273d8-273d-44f3-88a7-a2db6893f10e	Blood	4cf357ab-813c-4c84-bb33-d4f6233781ed	db8c5f41-67c8-4076-9276-db6e090419b8
iPSCORE_3_2	21681dd8-da3c-47c9-904c-3b8a91b2c3eb	iPSCORE_3_2_iPSC_C11_P16	C11	P16	UCSD182i-3-2	3d135361-2fe1-4bbf-b410-4c8e40013343	Blood	d307baca-b3cb-4301-b74b-c9384f298206	afb57e8a-dbaa-47bf-9565-3359063037fa
iPSCORE_9_2	21f44f41-69ee-427c-933b-a0afdc16a0bf	iPSCORE_9_2_iPSC_C1_P13	C1	P13	UCSD027i-9-2	2cd75846-7673-4868-b5fc-590879d0d3de	Blood	ce1926ab-0eec-49a6-9675-94562566fa94	12b5f1c6-e51f-4e66-9900-1d238444f188
iPSCORE_14_2	24a05048-39b7-4e5a-b4cc-2543d4186748	iPSCORE_14_2_iPSC_C5_P12	C5	P12	UCSD214i-14-2	dcb92030-8ed3-4671-bf4a-88f83154e355	Blood	94587d95-52a5-4618-8b7d-43aee48a3120	d819993a-d68c-4ce5-a0d2-3def9e049106
iPSCORE_118_1	24b6d716-c623-4c33-bc31-f1a40452e9fc	iPSCORE_118_1_iPSC_C11_P12	C11	P12	UCSD220i-118-1	802132a6-8e37-4574-ab5f-eb3869d59ba3	Blood	6f12deaa-1c2e-4fc8-b28c-1be8dc6abe1f	11374015-b984-412e-bd83-b618c7216eb4
iPSCORE_20_2	26a78ad0-744c-4399-853f-4fd0fd2b7c14	iPSCORE_20_2_iPSC_C2_P12	C2	P12	UCSD064i-20-2	f008a0d9-f795-4f1a-88e3-bc7597dac9ea	Blood	bea6f6af-2fd4-4ba5-8dee-28ba44b998dd	028b70fb-4c36-4fdf-830a-3c2e23d2ff39
iPSCORE_7_1	2756c53f-5446-4d96-b44b-1efbfda4dbf2	iPSCORE_7_1_iPSC_C1_P12	C1	P12	UCSD124i-7-1	9baa142a-c0b7-47c0-b3d3-1c9c1e0bf923	Blood	f23055fd-5450-4806-a531-de5ef7939d60	b56b2ec2-edcb-4098-86d7-dd274dcfdf56
iPSCORE_86_1	27d69b74-d193-448c-91ac-2b7fb07a49ac	iPSCORE_86_1_iPSC_C5_P12	C5	P12	UCSD142i-86-1	91bb182f-aeff-4340-aaf5-99b1d57ba5f9	Blood	5093c812-a4da-47d2-a61e-cc4bb7609c4c	06dc06c5-08e8-4138-961d-2b903131cd4e
iPSCORE_75_1	28114ea7-018a-47bb-af34-32bcfbf1a233	iPSCORE_75_1_iPSC_C3_P12	C3	P12	UCSD129i-75-1	e165f4f3-5bf6-4464-a71d-e50459fcd9ed	Blood	596ba552-15df-4cda-87c4-6cb161cbb88e	34933e34-e448-484a-8554-0b7b1fbbea26
iPSCORE_2_5	2a81d225-42f6-43cf-904a-be64bf3fd2d7	iPSCORE_2_5_iPSC_C7_P14	C7	P14	UCSD106i-2-5	9470045f-44bd-49d4-aa56-1839c5690f0f	Blood	59fc050c-55a4-45ab-abd6-77ed5b9a0035	c8f0311b-4a9f-47d2-94cf-d7432d344a01
iPSCORE_1_9	2f43517b-1227-4943-86ba-54bea64723e3	iPSCORE_1_9_iPSC_C3_P13	C3	P13	UCSD078i-1-9	84485bf5-76a3-4b4f-a742-78bb6a842fa0	Blood	64c4f67d-6918-45ac-87ff-d99d300875a3	3b6556f4-5926-475e-82f0-7036ab974d9f
iPSCORE_1_3	2f63f491-a9f2-4177-b2a1-c3d21ed9c247	iPSCORE_1_3_iPSC_C5_P12	C5	P12	UCSD072i-1-3	001a6b85-bf54-4e81-b4f7-cff27a06e863	Blood	2ac88937-6b3a-4cb4-84f2-71f57831535a	4dde5b0a-4d51-439b-acd5-4a67eee1b050
iPSCORE_14_1	2fdcaed0-53ec-419b-8779-6a826d8c10bb	iPSCORE_14_1_iPSC_C3_P12	C3	P12	UCSD213i-14-1	76d32291-025b-4f38-817e-1d7107d36509	Blood	39affbed-5f53-4792-8607-18240c83e667	6c33de07-ca3c-47fd-a69f-7c377620af3d
iPSCORE_65_1	3006e6ad-d831-474c-acbe-61ee4da37180	iPSCORE_65_1_iPSC_C5_P13	C5	P13	UCSD061i-65-1	3726a9a6-7b46-4554-b94c-c2dc17c4b860	Blood	9bd5cffa-bffe-4708-ba9f-6727ff300de7	325159aa-e13b-41f6-b9a2-2a1d31aaec29
iPSCORE_5_4	336ef507-cbf3-4f5b-b12a-3e1c99008866	iPSCORE_5_4_iPSC_C6_P13	C6	P13	UCSD011i-5-4	86de87d1-013a-4315-b336-684b47630765	Fibroblast	f19e1262-4aea-4573-bca9-b3e6c64b3926	1048658e-d31c-4748-b82f-73b162c39010
iPSCORE_100_1	35bdd022-52cd-43e0-a658-3ea802787462	iPSCORE_100_1_iPSC_C1_P12	C1	P12	UCSD171i-100-1	e5ec2976-7055-4179-b9a1-411c5019dbf2	Blood	81c853db-87f9-40bb-a372-148bb63c23eb	cfb9ab26-9604-4451-80a7-f785c6b7d397
iPSCORE_58_1	36e99817-83e7-4dba-8e15-61f1184ab62d	iPSCORE_58_1_iPSC_C6_P12	C6	P12	UCSD054i-58-1	7d8960f9-cc83-4d6e-b370-bd7ff712b035	Blood	cef2afa5-e5e4-4d39-9f27-89d6b11f3809	d4dec53c-e123-4356-8cc7-da65f1be3bf1
iPSCORE_1_12	3b6632a5-1006-45f8-9865-d38221294831	iPSCORE_1_12_iPSC_C4_P13	C4	P13	UCSD079i-1-12	2a44f533-ac1f-45ba-b02a-d699878dbac4	Blood	331f9a4a-7143-497b-a0fd-16863c82585a	b9d91971-6e1d-4f64-b309-d1a72df7f6e7
iPSCORE_3_7	3bc3e7ee-9130-4da5-b8f1-52d38bfc3c70	iPSCORE_3_7_iPSC_C7_P14	C7	P14	UCSD019i-3-7	52b5b09b-c63a-4952-84cf-95dd7200be39	Blood	3fcd7e6b-e45d-40d1-af5e-15934c75cca0	7446be72-63a8-420b-b3e3-05062e509e40
iPSCORE_68_1	3c877e16-9fae-44d8-9e8c-7e221103858b	iPSCORE_68_1_iPSC_C2_P12	C2	P12	UCSD113i-68-1	c9867c9b-fc41-4cfd-9020-3e6d6a46dc7b	Blood	083eedd6-c1a9-4423-94e2-60ddf39db242	23e69367-af8f-46d2-8a3b-4a44ae8fcf20
iPSCORE_21_1	3e2e847a-c384-459a-b6ef-43d18d2af12d	iPSCORE_21_1_iPSC_C6_P13	C6	P13	UCSD006i-21-1	5f2bdcd2-0331-4c6c-95eb-3e20cd001515	Fibroblast	8970cb51-6233-40f2-badb-e232d560d8ed	29c3302c-da14-4a31-86eb-582e380b948c
iPSCORE_28_2	40862b64-d0c1-451c-8c63-1d577665626a	iPSCORE_28_2_iPSC_C2_P12	C2	P12	UCSD190i-28-2	6ba71f9a-4a59-46f8-a65a-1d535ddb3693	Blood	8c451c9e-81bf-434e-ac8f-24334ce329fc	8ef0daf2-bd2f-4d8e-a986-0be2c41e8b91
iPSCORE_99_1	416e2905-329b-44ed-bb02-8a3b1ed6847e	iPSCORE_99_1_iPSC_C4_P12	C4	P12	UCSD167i-99-1	3ff1ec68-6cb9-4f9f-b2c8-5f318be79163	Blood	dad848aa-9b8e-4345-8ec2-f484dea158fc	639d3bda-f23f-4a97-a0a9-13df78057287
iPSCORE_29_1	42e4583a-b1bc-4cc3-85d7-68662433b345	iPSCORE_29_1_iPSC_C4_P12	C4	P12	UCSD194i-29-1	90657981-484d-444a-9b2b-9b479f84c8c6	Blood	e1d7ec3b-850d-4f51-9677-5669a5a80a07	64830620-9e38-4a34-aec3-ceecb0dc3f91
iPSCORE_6_4	44e11fbd-e240-45eb-82da-ca08cf26950d	iPSCORE_6_4_iPSC_C3_P12	C3	P12	UCSD087i-6-4	a9165cd1-9d84-442a-bff1-1b13154a3fd9	Blood	2c2ff9ff-8464-432a-9de2-817ae7c5e838	7c669732-71c3-48c9-a3be-f31688eb927f
iPSCORE_4_2	4682919e-4283-4da6-8dc4-2f051889b661	iPSCORE_4_2_iPSC_C5_P12	C5	P12	UCSD201i-4-2	55361e01-3620-4fa0-80f8-509a365ca645	Blood	33297052-9bcb-41c9-b101-6a00c7c00c8f	b00391cf-b82d-4ee0-a9eb-2cd9fc623857
iPSCORE_14_3	46f471f8-8860-428a-8880-74e0fe670b17	iPSCORE_14_3_iPSC_C2_P12	C2	P12	UCSD039i-14-3	4c3357d4-6638-4de5-aeee-797a2614814c	Blood	648bc553-4cd5-4941-8c1b-16cd689514d7	d27ec2e6-87e6-4334-87ea-7d65b6849fe3
iPSCORE_10_4	49e6ade9-4681-4533-9665-39362a71f43a	iPSCORE_10_4_iPSC_C3_P13	C3	P13	UCSD149i-10-4	35743bc4-9352-4bc9-8c3a-43a4cc2cef27	Blood	6433b573-96a0-4e96-9c7e-551e01ed9eac	43da58b2-ea42-475b-9d68-b6ab51718bbe
iPSCORE_46_1	4bacc6e7-f7ae-4ce4-b65b-96482fd163fe	iPSCORE_46_1_iPSC_C5_P12	C5	P12	UCSD042i-46-1	38a14b37-c328-415f-a530-b0187731578e	Blood	22d8492e-6461-432a-9c58-73d0da5cca20	2963e2cd-7278-4c84-8fe7-4c4feed5ad30
iPSCORE_9_4	4d7c824b-1b6b-40d7-a48f-f0635aebc459	iPSCORE_9_4_iPSC_C3_P13	C3	P13	UCSD029i-9-4	0f518720-9d4b-4985-a620-edb44511dce9	Blood	b3cc2866-5e83-4532-a19a-7e8fbf206f1c	63cbe8c7-8b43-4ad5-80c6-3ac8ae9fee4e
iPSCORE_1_13	4dea55b7-22ec-4274-9813-81eaa4f382e0	iPSCORE_1_13_iPSC_C5_P12	C5	P12	UCSD080i-1-13	5c3726d3-ef81-4b44-981d-d75590fc0200	Blood	604dadab-77cb-4b3b-8978-779d26fde054	8fc93bb4-cb65-49d5-99be-c9ec75fba761
iPSCORE_19_2	4f2a904d-793c-4db7-b1da-39d1aaeb1d01	iPSCORE_19_2_iPSC_C7_P12	C7	P12	UCSD068i-19-2	669ecb4f-1a27-4f0d-aa78-79ec87085f1e	Blood	7a54cb66-8dc1-4f3e-9061-a593a8071b20	160d822a-d202-426f-919e-ef2f3a1fa03f
iPSCORE_25_1	508fb6c5-c9d5-4881-9638-cd4bd04d822f	iPSCORE_25_1_iPSC_C6_P12	C6	P12	UCSD094i-25-1	99dc8247-0416-44c2-854d-a2e31066a75b	Blood	678225d0-6c79-48e9-a4c2-c76395243a85	de65881f-c22c-458a-ac0a-d114304b8420
iPSCORE_77_1	50d9dcf3-cbdd-436f-bbf8-fcbb920d23e0	iPSCORE_77_1_iPSC_C2_P12	C2	P12	UCSD131i-77-1	d2eb8896-4bcc-498a-ac67-dae683faf475	Blood	1aa9a626-66b9-45cc-a7d3-7f40062f917d	4e170bbc-1dfe-4294-9e7d-7ed091dc0189
iPSCORE_39_2	51a148a3-e5ec-4957-9142-3476f8626f54	iPSCORE_39_2_iPSC_C7_P13	C7	P13	UCSD121i-39-2	e43a3890-9e6d-4247-b0bd-fb8a4bae9692	Blood	f9f06a31-e013-4186-9a80-921defb257a8	23f59b60-f5d4-4e07-91ab-b256783eab5c
iPSCORE_41_2	52bea4e8-baff-49b0-9ab0-fee9b9c527aa	iPSCORE_41_2_iPSC_C6_P12	C6	P12	UCSD033i-41-2	89402c76-83c6-458c-a2d6-661d51971072	Blood	bf2f9e3e-b786-4b40-83e5-51d9b32915bd	f6ce3c0a-410b-4cdd-9e35-ad86131de21e
iPSCORE_18_3	5482a5d3-6f16-483b-9c14-ca2f838d6af9	iPSCORE_18_3_iPSC_C3_P12	C3	P12	UCSD175i-18-3	251a999a-05dd-4ad8-a530-c188ecc5b795	Blood	4ebf16ec-bcdb-47f3-aefe-5e14cd1735d5	8f06b943-20db-4175-8655-1e6ef3eb73e0
iPSCORE_31_2	55396f13-62ff-44de-833b-05fde4ad97c6	iPSCORE_31_2_iPSC_C1_P20	C1	P20	UCSD207i-31-2	4a1becf2-f540-4a14-99a2-41aa3205bd81	Blood	b791b90d-d89a-4813-8f42-396e5381ee23	7b490dd3-4388-45b5-b895-014e20429d25
iPSCORE_29_2	555ff1f2-5c5f-4490-a1f9-79fe8c416a36	iPSCORE_29_2_iPSC_C5_P13	C5	P13	UCSD195i-29-2	a5b3835e-ee57-43cc-ab9b-7bbafdd54284	Blood	NA	a17162d3-591c-4349-81d0-93ed044c1e26
iPSCORE_13_2	5595871f-2997-41d2-b749-6ad518e89bd4	iPSCORE_13_2_iPSC_C4_P13	C4	P13	UCSD192i-13-2	e38d6f13-de78-4cd9-b7ce-d0c6233e08a0	Blood	9135588e-9a8e-4b15-b605-13e7ebd485bf	2856780d-663a-4630-871d-a0845670edef
iPSCORE_39_1	56985981-366b-4b13-b7b2-b66679d91462	iPSCORE_39_1_iPSC_C2_P12	C2	P12	UCSD120i-39-1	7a7fc847-23e6-4eb9-9a13-0c64b52ad6d3	Blood	5d337abb-234b-45b8-a4a5-e077a15861e6	7a460295-9641-4778-b619-49a3c4c055b6
iPSCORE_8_3	56f0f073-725f-4cec-b8cb-db6ad0dc2ac0	iPSCORE_8_3_iPSC_C4_P13	C4	P13	UCSD022i-8-3	428c15bd-f79e-427c-b57b-591518885437	Blood	3bf201fc-d713-43bc-bdfc-8e5fbfe22926	20037f0c-07c7-4031-8336-63e8406ab1e0
iPSCORE_26_2	57509a24-7c80-4ad6-ba31-3cd930a3f39d	iPSCORE_26_2_iPSC_C22_P12	C22	P12	UCSD037i-26-2	bc4ae105-e788-4ad1-be71-03d88e34124d	Blood	a583055b-f58f-458f-aca0-8f4d63b921c1	19353840-b62d-4f17-89d8-09588ec27e0d
iPSCORE_27_1	57da1c1f-303e-44db-9111-0f071ecda263	iPSCORE_27_1_iPSC_C3_P13	C3	P13	UCSD179i-27-1	b935bb67-7173-48d2-a52d-e04852feb9e8	Blood	ddd51b49-3542-4bb6-ab6f-1ca3e2293258	448d4091-db22-4f05-be18-e2a16d7c0f0a
iPSCORE_17_3	59ba8d64-a92b-4ae2-bcb4-847de2fdf1dd	iPSCORE_17_3_iPSC_C13_P12	C13	P12	UCSD178i-17-3	f7bc631e-d073-4df3-bbdb-f98c74c36fd5	Blood	3ee89a41-4662-4b06-94f6-33103b39c37b	5474a4a7-6481-407d-b2c0-6a0f6ad64fb3
iPSCORE_44_1	59e0a3fd-3a78-4af5-b300-bd6f9d4f440f	iPSCORE_44_1_iPSC_C12_P15	C12	P15	UCSD008i-44-1	8316c9af-4692-4a44-bc7e-1c79a6d98fd4	Fibroblast	c93519aa-0532-462b-9685-b150e32782e9	2dbf0b7b-c605-4fe1-b158-90814542a0aa
iPSCORE_19_3	5b35b6c2-5f67-48b5-9916-49152b404105	iPSCORE_19_3_iPSC_C3_P12	C3	P12	UCSD069i-19-3	102831d4-9fb5-460d-8b60-ef9978789891	Blood	3b1d4ea6-0f3c-424e-92d2-f1ab394a84f8	b3a8c009-c995-4e97-a267-7da1a6ea4e34
iPSCORE_2_11	5b8ca416-c75e-4341-b160-3b9be09f6ef5	iPSCORE_2_11_iPSC_C2_P12	C2	P12	UCSD112i-2-11	ccd5d306-6ed1-4515-acd1-1be1d9f2a49a	Blood	38b6cc3f-5c22-4f32-ab1a-b8c1d9232799	31b8c6e3-4d11-4463-8434-023007e6902f
iPSCORE_9_1	5bdb8207-56ec-4f2e-add3-3ce3fbd4b1e0	iPSCORE_9_1_iPSC_C6_P13	C6	P13	UCSD026i-9-1	8a165266-ff00-46cf-986a-f6bbf639db23	Blood	c9c94190-3d6a-45a7-a7aa-f6dc68d1bf5a	20764fd9-46a9-4d3d-8bd0-fa66d2c5773b
iPSCORE_1_2	5d86bbdd-4854-449f-b99d-0d04d0ce4ee8	iPSCORE_1_2_iPSC_C3_P12	C3	P12	UCSD071i-1-2	8e9428cd-bcf7-433c-a22b-113deabc4afe	Blood	a0f3cb0e-8712-476c-8560-346c98044b19	d9203ce6-4ee1-4e81-8c62-4f20039a6713
iPSCORE_1_10	5eefb852-e78f-4acb-b19e-5220cf41693a	iPSCORE_1_10_iPSC_C1_P12	C1	P12	UCSD092i-1-10	835b18e3-0277-4db9-b52d-cd3d4aa1397e	Blood	e19f4f11-1cb5-4a77-b8a0-927a6534cea3	0e6c982f-6de0-4f9c-8b2f-49d2653bae43
iPSCORE_104_1	5f5c5255-f41b-46eb-a9bd-7130515e3efc	iPSCORE_104_1_iPSC_C1_P13	C1	P13	UCSD187i-104-1	4f63a2f0-b270-48f8-8603-38d0de2bec74	Blood	6cf2892e-eb27-4709-afa5-9ff985a976a4	ee17ea46-c558-47ea-9acd-93cc73b6d2d4
iPSCORE_71_1	60bd2a54-fecd-4c6e-8442-b13f66d869a6	iPSCORE_71_1_iPSC_C6_P12	C6	P12	UCSD116i-71-1	c17006e1-8649-4e9e-ba4f-7bd4ee752244	Blood	e9e30d48-9b21-4ac0-9a67-157da96f679a	210737a1-23d4-435f-ad04-4da8aefb969a
iPSCORE_81_1	62d833a3-87c8-40a2-8261-d172f4c0e7fe	iPSCORE_81_1_iPSC_C3_P13	C3	P13	UCSD135i-81-1	9127d78b-54a1-4be2-a6b9-40097c8cbc5a	Blood	da8f954a-b6f9-4333-a5d5-68183c90caaa	26c53b64-61fc-4f09-9850-977093e3c4df
iPSCORE_33_1	633732d4-9300-44a8-8f20-f3e956e57819	iPSCORE_33_1_iPSC_C1_P12	C1	P12	UCSD040i-33-1	4c9b2b98-0c2f-4349-9e26-a67ebd04cb13	Blood	fe1eacb8-70c8-45a8-a7cf-28b9c3e1f67e	ad2f5515-ee7b-49db-9d20-224f33c45000
iPSCORE_10_3	639f158b-0cf7-47a2-bbd7-7599437df15c	iPSCORE_10_3_iPSC_C6_P13	C6	P13	UCSD148i-10-3	2d9b9c8d-5187-4db3-b609-25b390a16045	Blood	7b8b150f-2438-433b-9b63-651510616e4f	e7f1273a-710e-49b5-8833-be90774c8887
iPSCORE_12_1	6416d8a3-4027-4ebb-ad29-64edabaa7bbb	iPSCORE_12_1_iPSC_C2_P12	C2	P12	UCSD155i-12-1	cac59007-8af9-4de8-9136-fcd0f90af874	Blood	f70fedfb-6638-4b7b-bf33-f9fb3e75d4fc	f1bb2d92-4862-4d7b-bc1a-a630ca72f440
iPSCORE_20_3	64c58f58-a121-413d-8257-294b229dd4c0	iPSCORE_20_3_iPSC_C3_P12	C3	P12	UCSD065i-20-3	ecd97362-4c17-4376-9a60-e353a0845af5	Blood	fc80e472-bfb6-4682-a8b1-94f3f387aa0b	90ca2a1a-71e9-4e24-8dd5-2a5fcdee4bb3
iPSCORE_27_2	659c5acf-5cae-4bfe-8c9f-dff532a69e88	iPSCORE_27_2_iPSC_C4_P14	C4	P14	UCSD180i-27-2	1245aeac-03a4-4062-aa54-4e287ea65c85	Blood	5cefe64c-aac4-4d85-b104-16a627b318af	6c3aae55-5adb-4970-9c0a-a2b5dd44ea19
iPSCORE_88_1	65ee0ab5-4a77-454f-9112-a2f245d63396	iPSCORE_88_1_iPSC_C5_P12	C5	P12	UCSD144i-88-1	09b0ae5a-59d7-40de-b3f2-45c39773b7d0	Blood	21f70c19-d892-497c-80d7-c882eb4a1c84	c7d74de9-f142-4aea-b1c9-586af5fd65f8
iPSCORE_69_1	66d88423-3567-4c3e-82dc-eff030aea3ca	iPSCORE_69_1_iPSC_C1_P12	C1	P12	UCSD114i-69-1	8372580b-9116-4390-aa0b-6956dacb8a2e	Blood	47c1ac45-f0b2-4bf1-b58d-841e2d0251aa	f41a7dba-1276-4920-9905-91eb77f6e6bf
iPSCORE_1_8	6740411e-0edd-4097-9880-dbcdceb087ea	iPSCORE_1_8_iPSC_C2_P12	C2	P12	UCSD077i-1-8	7b1d474c-45f4-48fb-add3-bf4dc46da9ec	Blood	e437b3b4-3fb1-402c-9643-ca628a15d42f	06931505-d6ab-4cc9-a992-65f50189459b
iPSCORE_91_1	680c1781-088b-4de0-86dc-00b21eff3cfc	iPSCORE_91_1_iPSC_C1_P12	C1	P12	UCSD159i-91-1	881b1e4e-d02c-4dcf-a5ae-49ffb8ef3347	Blood	34dac2a5-6042-4816-9139-619368b9e7aa	07c6dc00-8d76-4515-9955-73e08d9f063e
iPSCORE_6_2	6814c7bb-72dc-4760-bee5-dacdb499c255	iPSCORE_6_2_iPSC_C5_P12	C5	P12	UCSD085i-6-2	c9e61f9d-28bf-4805-bcc7-006aebe3dc5a	Blood	3c0f13e6-6a33-4855-8caf-79c586d558aa	294dc3c5-77b7-4d48-b3f9-641b71744c00
iPSCORE_97_1	68172f76-95a4-4582-8bb3-e2967315fd02	iPSCORE_97_1_iPSC_C4_P16	C4	P16	UCSD165i-97-1	69fb43b6-4c8d-47df-b419-21a9fd55e39f	Blood	4035d07f-3a38-48fc-9227-b78aa5acc273	ca1dafd0-a8a8-452b-acc3-115b519396c6
iPSCORE_2_7	6a784dd7-9c48-4841-93f9-930b9de49cc4	iPSCORE_2_7_iPSC_C3_P12	C3	P12	UCSD108i-2-7	94f9d79c-a7f6-4b0a-bc0a-869468185844	Blood	70a36144-e2ae-4fa2-a1e2-6eb972fc96d2	b4856056-e867-4d70-85e2-4a561f7d5182
iPSCORE_26_1	6e83c1cd-0c82-4ae2-9685-23cf0e12c119	iPSCORE_26_1_iPSC_C12_P12	C12	P12	UCSD204i-26-1	88bde8d2-2497-4c10-8e2c-26ab2a92cafb	Blood	NA	29dd66e2-2165-4991-8145-2b2083bc794c
iPSCORE_37_1	6f354cf7-0cb9-4351-b619-d111936d0b25	iPSCORE_37_1_iPSC_C3_P12	C3	P12	UCSD140i-37-1	eac917bc-c043-4cfc-b8d4-a49c373e0943	Blood	df064201-cd1b-4dc6-a79a-3963664ead67	db71d0d4-d5d8-48e3-9451-e8598cefbf5f
iPSCORE_59_1	725e0255-424c-44da-86c9-bc0bc14a21a8	iPSCORE_59_1_iPSC_C5_P13	C5	P13	UCSD055i-59-1	916c0056-cef2-488f-ae44-cb9b1398669e	Blood	61042586-271d-46a8-a913-9e83d02e7e96	be1d221e-e8f3-4697-9182-808525c02a9f
iPSCORE_90_1	72739241-3ddb-41ab-8438-150e20619de1	iPSCORE_90_1_iPSC_C1_P12	C1	P12	UCSD154i-90-1	3ba3d4d5-9589-4f74-aa4c-28a96f8c222b	Blood	392fff5e-e4db-4533-b536-4b52bf21fc1e	a50c302a-9b2b-4876-9daa-a6e96a38859d
iPSCORE_4_4	74809453-1b01-40bb-9071-47a93de70c78	iPSCORE_4_4_iPSC_C4_P13	C4	P13	UCSD035i-4-4	011b5bae-c25d-43e9-a5dc-fd5f8a2fb7bd	Blood	27b1494c-3ac4-4778-901c-03acd0ee8df5	14321f90-966e-4468-bd71-8e3ab7a44151
iPSCORE_63_1	749a66fb-0d16-44fa-b263-cc4e260c5fd6	iPSCORE_63_1_iPSC_C2_P12	C2	P12	UCSD059i-63-1	1a4cae74-8ad0-4d5b-b9b0-d5d366854639	Blood	c7b2c243-e287-402e-b83b-91805c14d42b	dd28de5f-6fcd-459d-a7dc-3695055ca05f
iPSCORE_38_2	750ff979-f5d5-4e3f-aac9-dad97ad8e948	iPSCORE_38_2_iPSC_C5_P12	C5	P12	UCSD119i-38-2	08e4cd2c-dfd0-4179-abaf-6d37b7e45249	Blood	6464ae46-c052-48c1-8b7b-35bf9951dd68	2c43a684-f0cd-4c66-b30a-baaf9e13aa0c
iPSCORE_50_1	75551a5c-4c65-475f-be23-0e73f8671dfd	iPSCORE_50_1_iPSC_C1_P12	C1	P12	UCSD046i-50-1	56e25017-6904-444b-b1c9-e0b5866725cb	Blood	39f423ff-e452-41c0-abc3-572f8ae4f3f7	e6dff5a1-6fa9-497a-851b-5577e9ef5ee5
iPSCORE_41_1	75ee0c91-af66-46e4-b5d0-90817e6c763f	iPSCORE_41_1_iPSC_C1_P14	C1	P14	UCSD032i-41-1	c35825b3-8ecd-4899-a481-016a928073ae	Blood	e2ad0117-4099-4745-8f1d-53c5f52cfd48	1474c6c3-21da-4801-9ea0-b07b4674dda4
iPSCORE_62_1	76db32e7-8830-4346-b3ee-ad0395cba242	iPSCORE_62_1_iPSC_C3_P12	C3	P12	UCSD058i-62-1	7e46a561-21f6-4340-b2e2-41ef50b7d943	Blood	62e0b886-9d74-4ad3-8d1f-826737e4ab67	adca0cb5-9ee7-40a7-9318-bdcfa253c909
iPSCORE_61_1	79796c20-0549-48b5-b97e-ee8e80e0e193	iPSCORE_61_1_iPSC_C1_P12	C1	P12	UCSD057i-61-1	977ddaa3-25a9-44e8-a129-de5ee8c6bfc8	Blood	8ba7a411-00c8-4b76-859a-6adc73b4eeca	2175d9f0-13e3-4724-ad55-9067b32d4e58
iPSCORE_119_1	7b9ab90a-4836-4d23-856a-8213b97e05ee	iPSCORE_119_1_iPSC_C4_P12	C4	P12	UCSD221i-119-1	54cdb61b-d075-4423-b5c5-be0f078f437a	Blood	9cf76144-f3fc-464b-a4aa-8b716fe3ee39	0ec25b57-e43f-4ab9-aad9-767dd4dfb0c0
iPSCORE_79_1	7cf9e7b2-28a3-4b42-812b-929516fbce4a	iPSCORE_79_1_iPSC_C5_P12	C5	P12	UCSD133i-79-1	4df98c9a-93f7-4735-80c8-24b1e8943549	Blood	f2c021f0-9d81-4c46-b20f-cef41247fe78	67bfc025-b5c7-43d3-97f7-f8ee3f7963b0
iPSCORE_18_1	7df93333-f21c-4775-8679-c2518e05bce4	iPSCORE_18_1_iPSC_C4_P12	C4	P12	UCSD173i-18-1	694fce30-682c-402a-9d51-661235c54345	Blood	1c568951-4308-4270-b40a-0380bffe699c	0d526168-610d-4725-b483-2edff848c001
iPSCORE_45_1	7e0aaae1-886a-4f4a-8abe-b91fc9c730f5	iPSCORE_45_1_iPSC_C3_P12	C3	P12	UCSD031i-45-1	d2646a17-2dcd-4053-a105-0be825590396	Blood	57ee2724-6eab-4208-a6c2-9d7aff1990c6	2a1c0ddc-5e9e-4fc7-a554-c1c5a7881df3
iPSCORE_103_1	7ecf080d-4d17-4023-b024-85a5942d55fe	iPSCORE_103_1_iPSC_C4_P13	C4	P13	UCSD186i-103-1	6578eed0-d583-4065-b30c-f0814dff2b00	Blood	071ca248-bcb1-484d-bff2-3aefc84f8688	2ea0ab33-56f9-43fc-b9a4-c3f812dfbf6f
iPSCORE_7_3	7efe2fbe-251e-4c1a-9616-438a26f42a5d	iPSCORE_7_3_iPSC_C3_P12	C3	P12	UCSD126i-7-3	8303223c-ca10-460c-8e5a-7de911452b46	Blood	63009c48-42ba-48f5-a9f3-a721edd0343e	586a77f4-7f27-4b04-bdba-b02e80dde173
iPSCORE_82_1	8039c171-beb7-40bb-adc7-3d915a97ea25	iPSCORE_82_1_iPSC_C5_P12	C5	P12	UCSD136i-82-1	5e4ee6df-fc41-4c0e-abf6-ba9669cd8803	Blood	2ebdb032-9c1b-4f38-b164-af5a39dd675d	826cbb19-7e39-4f1b-9b9d-e1b4fcf61288
iPSCORE_47_1	81c939c5-2749-4377-9697-8afe3c4cf7c4	iPSCORE_47_1_iPSC_C5_P14	C5	P14	UCSD043i-47-1	4d04f714-2d68-4663-8c69-ed16606670b0	Blood	65e791fd-4ea8-49de-87d1-0aecfd98757f	abf7948f-b062-47c6-9051-15c3ece47153
iPSCORE_16_3	83a1b295-b907-4233-b0a8-df753b2cee16	iPSCORE_16_3_iPSC_C6_P15	C6	P15	UCSD013i-16-3	01fe3fd3-5392-45e6-93b7-448151107e1d	Fibroblast	NA	60f31aab-3768-422f-88f5-885a0382aac1
iPSCORE_2_2	83dacb11-4180-4807-b099-05fd1561a722	iPSCORE_2_2_iPSC_C7_P13	C7	P13	UCSD103i-2-2	10e1e970-302c-4d41-8739-f4360170e306	Blood	eb81d0ea-7263-4459-bb83-3de9894c60b2	1864638c-1456-42e1-8f7a-32eafb1ef07a
iPSCORE_7_4	861b37d9-64e6-4d19-8e91-96401b18a9a4	iPSCORE_7_4_iPSC_C6_P12	C6	P12	UCSD127i-7-4	1843779b-fb21-43d3-9119-32b74e2cd6f6	Blood	a274d4f9-321f-4822-a0fa-df8621fd3662	858687fd-6eb1-42bc-8c6c-63a9e9fb5760
iPSCORE_37_2	86f9d6b6-f59d-472c-b53c-cf9c1cb59f37	iPSCORE_37_2_iPSC_C5_P12	C5	P12	UCSD141i-37-2	bfdd807c-a68a-41c8-9860-8b21cdc0b7f4	Blood	cf74a670-d59d-4a6c-90f0-1f8ed8deaa96	fdd5b8d0-82e6-4a38-905e-eb4dbaac8f80
iPSCORE_15_2	88338579-5e7e-4de7-a3cc-bf2eb308aa9f	iPSCORE_15_2_iPSC_C2_P12	C2	P12	UCSD090i-15-2	53fae72d-e102-41b1-adb5-b5a6d5ff83c2	Blood	75bdd9dc-decf-4687-816a-1f4f142df2e6	61efc0c6-8713-4d51-a9ed-a256d26b16e0
iPSCORE_1_6	89dfb325-b613-4d76-a45f-945d21e170aa	iPSCORE_1_6_iPSC_C5_P12	C5	P12	UCSD075i-1-6	c0cb89cc-fdba-4ae5-920e-016125eefe04	Blood	f2bd06de-4499-46ac-9fb3-f698425d53d5	bf61182d-8409-4bc9-9110-be664c7aa421
iPSCORE_17_1	8c9ce6f6-06f6-4d70-885a-3c07d3ef8f91	iPSCORE_17_1_iPSC_C5_P12	C5	P12	UCSD176i-17-1	43a8f18f-a530-4476-9889-ddeb98a1924a	Blood	2c2697a7-584f-4767-bc64-23a833648e81	a3026f3c-3706-4541-8b00-fea25649d467
iPSCORE_1_11	8cc554f2-a5d2-4b44-94e8-0dfe3e300734	iPSCORE_1_11_iPSC_C2_P14	C2	P14	UCSD093i-1-11	2914ab72-1d02-470a-ba53-7868982a5763	Blood	ea624d9e-0f73-4406-ab19-462b3fe23d24	71c84d18-2b49-4d92-aa84-0f2dc097ce22
iPSCORE_3_9	8dbd3466-e4dd-40a3-9c49-2e947a9bc113	iPSCORE_3_9_iPSC_C2_P13	C2	P13	UCSD021i-3-9	597fa11d-5f21-479d-b646-260fd8911d6d	Blood	076c5de8-b46f-4a1a-aa3a-ad91351eadc1	475fa0ff-187c-4dcf-a404-536036932b6c
iPSCORE_60_1	8dcd5c7f-fa13-4302-af2b-915c878e23e8	iPSCORE_60_1_iPSC_C2_P12	C2	P12	UCSD056i-60-1	9df870bf-744c-4cfe-a95d-e04b61dbf2a5	Blood	10b64344-0a53-43cc-94f2-3564e3ac8ee7	6952676b-f36e-42a4-9500-940c71094ffa
iPSCORE_40_2	8e084f13-4cf0-4874-99cc-f26e5c17a771	iPSCORE_40_2_iPSC_C4_P13	C4	P13	UCSD083i-40-2	2798817e-350f-48ad-b656-cfe52754b289	Blood	NA	4e09bf0b-8f4a-4d2c-84e6-e1f0ac1bdf70
iPSCORE_52_1	8ffc7548-9ba1-468b-a4bc-be413cfa6981	iPSCORE_52_1_iPSC_C1_P16	C1	P16	UCSD048i-52-1	90e84a47-67ca-4ae4-88c2-880fc7db6b8f	Blood	b1da93c2-f504-404e-9638-8d032f205a65	45436c6d-96e1-41b7-add0-92dddf997d12
iPSCORE_120_1	90e8222f-2a97-4a3c-9517-fbd7626122fd	iPSCORE_120_1_iPSC_C4_P12	C4	P12	UCSD222i-120-1	9bff6491-20c4-410a-98f6-4b4ee6aaf97d	Blood	6bd80a9b-7a38-4c53-bfa2-384168b6e6e7	e8b17b03-a0cc-4b86-b145-d026637579b6
iPSCORE_101_1	92516175-d525-442e-bd5a-816a1962d37d	iPSCORE_101_1_iPSC_C3_P12	C3	P12	UCSD172i-101-1	88569604-9241-4c77-87ce-c47e9a85f4a3	Blood	5d21646b-b4c9-42a9-85b5-fd82610f8e18	2eb15913-aca9-45c2-8ae5-19889c78c0f2
iPSCORE_4_3	9409a6cc-0711-4583-9949-b679f66a823e	iPSCORE_4_3_iPSC_C1_P12	C1	P12	UCSD034i-4-3	9c465690-fe72-468b-b9bf-5be5f2b92ebd	Fibroblast	4a452ef5-8015-4467-85ad-35a8bb60599e	0c885dab-9af8-49a6-9b34-55b45bd0cc86
iPSCORE_32_2	9603be9a-f146-4fc5-bf36-c84fac189b0a	iPSCORE_32_2_iPSC_C2_P13	C2	P13	UCSD212i-32-2	1a1924ce-c2bb-492f-9da1-539db80e2f24	Blood	cae1d7e8-1d7a-4d67-b924-2686d7de3985	86698a4e-cc8c-40cd-b5ab-a41f73b4dcf7
iPSCORE_48_1	97685099-9644-4f48-aef2-ec687643bcb8	iPSCORE_48_1_iPSC_C3_P14	C3	P14	UCSD044i-48-1	7c0d69b5-65cc-46c1-b4d4-a13e1684aa54	Blood	NA	a29289cd-8896-4eab-8aee-a476c1078802
iPSCORE_16_1	97f20ecc-a17b-4d10-b689-908f5b9f3ddc	iPSCORE_16_1_iPSC_C1_P13	C1	P13	UCSD002i-16-1	dd709123-35fa-44e5-b8b2-10d8bcff9294	Fibroblast	c5bc184d-3853-4cf4-92fd-bd561704154a	bd470e93-7be4-454d-9dc2-4bc6e3310c72
iPSCORE_112_1	993b2a06-29d5-45bb-acc6-baccc2bdda08	iPSCORE_112_1_iPSC_C4_P12	C4	P12	UCSD210i-112-1	41e8cf37-c9ba-4ce1-a586-d0b8e18a6095	Blood	07d98604-c359-41dc-abad-202609e8f3fb	7552b8d1-7626-4a46-8bca-fa681da41102
iPSCORE_6_5	9ab06fba-a1bb-4736-930e-15ede9f493c7	iPSCORE_6_5_iPSC_C1_P12	C1	P12	UCSD088i-6-5	0433562a-e33e-4786-87cf-0b01a0cd70e4	Blood	9adabd87-c001-4cb6-94b0-a2cd07691b73	77bffac7-9983-41ac-a988-5a8daed42f51
iPSCORE_3_4	9b3584b3-a27f-4be1-9a69-56f251e237bd	iPSCORE_3_4_iPSC_C2_P12	C2	P12	UCSD016i-3-4	34cad816-bc95-4567-ab76-2690e22a96fe	Blood	030f4660-f0d1-422e-a3b3-3f84332527fb	1f43e359-cd4b-4602-b381-c7fd84536dda
iPSCORE_42_1	9d988cb0-01b1-4d5d-bf4b-3fd3baf149a4	iPSCORE_42_1_iPSC_C4_P13	C4	P13	UCSD004i-42-1	c7a966f7-e22e-4807-afff-2bae9ca5fc72	Fibroblast	3a497df3-93ee-4b80-b4ea-9059e256cae9	1775a5a6-5821-484d-a467-275a7cfd9035
iPSCORE_7_2	9e7013ce-054f-46ae-bc49-4abe5d53d88a	iPSCORE_7_2_iPSC_C2_P12	C2	P12	UCSD125i-7-2	2fd8fb69-d84c-4dc7-ac78-3cc511acd829	Blood	ed19cfba-c290-486c-b1e0-c8dc28e8926d	372f04ab-07b9-4840-b758-3e3c26b08ebb
iPSCORE_1_5	a140d6d1-9fbf-4645-a083-b870bf2f0f67	iPSCORE_1_5_iPSC_C6_P13	C6	P13	UCSD074i-1-5	2302e931-a8d5-454d-83cf-f86e41c1e901	Blood	1ed4d1c4-d6a1-495f-a711-6383d6454936	8cad4e1e-2002-4cd3-a5a9-41b9fb6d3164
iPSCORE_105_1	a314e30d-7fb4-4f68-860f-1ac1f3bdac07	iPSCORE_105_1_iPSC_C3_P12	C3	P12	UCSD188i-105-1	e4f0a814-060d-48d7-bf80-0126c36199b7	Blood	780aad74-6077-4b12-ba10-412c180ade40	a5941290-6bc2-412b-9513-6f1d0cf65ba5
iPSCORE_13_4	a385666a-9318-47a1-8884-3a4cd2d897ef	iPSCORE_13_4_iPSC_C1_P13	C1	P13	UCSD025i-13-4	8d3caa41-6726-4d08-9c12-33a90cbf3a46	Blood	24259405-4f4a-4769-9113-aec610bc31bd	39b4568d-67a4-47c3-ac3f-2584e0c03751
iPSCORE_3_8	a69570c6-8972-4397-8635-63beace6672c	iPSCORE_3_8_iPSC_C6_P12	C6	P12	UCSD020i-3-8	3c560259-b1c6-485e-bfe4-50f10a2abc1c	Blood	6a5edde2-492a-49c9-978a-27c9bc889827	3433c8b4-a597-46a0-860b-003b5acb481f
iPSCORE_107_1	a77d48d0-a1a9-4f2c-ae14-ed6a952163bc	iPSCORE_107_1_iPSC_C2_P12	C2	P12	UCSD199i-107-1	e79a9982-b9d2-415c-ab6c-7205fe49369d	Blood	9760169c-96da-4ed0-9f6c-a8910b71ff1c	811c3585-ee36-4b93-b05e-8c5c31b31abc
iPSCORE_12_2	aaf0f250-d1af-444f-941b-9d165e1bc2b6	iPSCORE_12_2_iPSC_C1_P12	C1	P12	UCSD156i-12-2	0cc47c2f-5fcf-4dbd-97a5-b8fd32e0955f	Blood	4e780564-c504-4860-9e24-6b7791007afb	60f847e9-faaa-4709-ac46-a5b777adac5b
iPSCORE_57_1	ab7eefb9-f9e8-47e3-8f96-901a9adce788	iPSCORE_57_1_iPSC_C5_P12	C5	P12	UCSD053i-57-1	fea585f4-3cae-48a1-8e2c-e89d88930b99	Blood	39af634c-6908-48cf-996c-6e3a3fd8c1aa	ed8bfd05-5b11-4ed7-9bb7-9012aa5264dc
iPSCORE_23_1	aba0a11f-4855-45dc-bc04-5fc43fd6c7de	iPSCORE_23_1_iPSC_C1_P13	C1	P13	UCSD198i-23-1	259f3fc2-78b9-4a77-8114-bcb6be89e47b	Blood	e7064b85-64ab-4986-a77f-fa9547f46a32	b04632de-3c93-46a9-bce2-465aa8e1b3ae
iPSCORE_6_1	ac14fb34-0c8b-4264-9f93-5ce47c071a66	iPSCORE_6_1_iPSC_C2_P12	C2	P12	UCSD084i-6-1	d941dceb-9fef-4968-b534-487c47a977ff	Blood	9f7b4aa4-f7b3-4ba6-b3e6-75c24617d949	ccb2bb72-4579-4ac0-8232-888e83a28b3a
iPSCORE_38_1	ade65a1b-a91b-4b66-b3b0-2f3b0f567ec7	iPSCORE_38_1_iPSC_C2_P15	C2	P15	UCSD118i-38-1	cb02d2c0-ef5d-4e30-b953-972ade3f055a	Blood	b3b71361-8586-4f72-a5d4-c47042524397	d0cbfc2b-db23-469a-ac27-a0abf25c4bf3
iPSCORE_2_6	ae3637d4-493e-482e-bc48-6915e30ffb9c	iPSCORE_2_6_iPSC_C1_P12	C1	P12	UCSD107i-2-6	82a3f0fc-5aa0-4616-9db9-9fa6f0e5811b	Blood	1d040183-856b-4510-a6a2-9eef729bfc45	29a9059e-ee2b-4d16-b311-1dc2fbdf2f53
iPSCORE_98_1	af5ba1a2-837e-42e6-9afa-16207886c776	iPSCORE_98_1_iPSC_C1_P12	C1	P12	UCSD166i-98-1	f8433b1c-dcf4-4eb2-b170-b1a218a22cd2	Blood	6c4c8bae-462c-4893-9a80-348f4d17ebb2	4c0b4d82-a769-4843-8bae-f67443a00e4c
iPSCORE_76_1	afb3bd48-5891-41e0-af00-4f8c7db057af	iPSCORE_76_1_iPSC_C3_P12	C3	P12	UCSD130i-76-1	4300b7a4-4bc2-458d-a95e-afd8fbafa232	Blood	b85466fb-4e26-4201-b202-b6194b3d5428	8bffa488-10cc-46c5-87f5-c0cdc3d072ef
iPSCORE_36_2	b237939c-f971-4434-94c8-96d1b8fe9199	iPSCORE_36_2_iPSC_C2_P12	C2	P12	UCSD101i-36-2	e250ebda-d1bf-4995-b932-607d7dbe07b3	Blood	36f0503d-d592-4ac3-b441-e1c226f446a1	7ec52837-c3b7-4600-bfb9-fc2f7c4b9d58
iPSCORE_89_1	b2928637-66bc-4fb4-806a-7ddcb26af360	iPSCORE_89_1_iPSC_C3_P12	C3	P12	UCSD145i-89-1	662be858-35d3-48a3-a22a-357d78eeb07b	Blood	cf2babd7-78ca-481c-8f2b-70bab84ab4fd	0e3e3e16-76e7-46b2-8dfb-ab2f13d9bffc
iPSCORE_49_1	b318ad37-16e8-4c53-ba0a-0e8d6fdfbe89	iPSCORE_49_1_iPSC_C6_P12	C6	P12	UCSD045i-49-1	00ac22e8-826e-49df-8216-04571b00ac21	Blood	3202f6eb-f06d-4cb2-82e4-ff43815d3907	f720b2b1-d003-45ee-aa80-d6a4f2d6a326
iPSCORE_35_2	b3a63106-e4c7-4eea-8db6-513ff90a036c	iPSCORE_35_2_iPSC_C3_P12	C3	P12	UCSD099i-35-2	b7cd9984-1fda-4411-abab-ae3bdd904bdd	Blood	f356c2f9-d9d7-4a2e-99f9-1b8b5a6f4154	b2fb6e20-c594-4a03-b9c8-a506ca4d3a30
iPSCORE_3_5	b48d5663-b599-4d02-a70b-6bd12546041f	iPSCORE_3_5_iPSC_C9_P15	C9	P15	UCSD017i-3-5	0a1bcb9c-aa08-4f75-b564-ff7abc75235c	Blood	26f7236b-3334-494c-be8c-5b0ce3896423	db21fe9c-5180-4e87-aa83-a6359a3fd092
iPSCORE_7_5	b627f1ba-fef9-415f-b251-91a59bb782d3	iPSCORE_7_5_iPSC_C9_P12	C9	P12	UCSD128i-7-5	e80ac498-b700-437a-a09b-fb18737772cd	Blood	5738ea33-c3e8-470e-bd32-f048a318cc3d	d8e8edc5-6a45-48db-81c6-a8d69167d50d
iPSCORE_35_1	b758cdf2-7e17-4e77-a699-3552fd8c8087	iPSCORE_35_1_iPSC_C6_P12	C6	P12	UCSD098i-35-1	ab6dbc43-2783-46d4-8629-a9ef5f9d3099	Blood	51ada403-952c-43c1-b0ec-12052cb4e747	7ece1f73-02fd-47cb-a46c-c55f03467f6f
iPSCORE_11_1	b7af5d94-4b4a-4130-94ee-fc1f23c5824a	iPSCORE_11_1_iPSC_C2_P12	C2	P12	UCSD150i-11-1	477ced0b-8e65-49cc-af92-3c65b2137c9b	Blood	7c9a31a7-2da7-41a8-8a40-7dc0bef1f1d7	7c47a822-9046-45f5-a45f-60fc31295c6f
iPSCORE_1_7	b846beb8-f53c-4b69-bd2e-901dc53ce8bb	iPSCORE_1_7_iPSC_C3_P15	C3	P15	UCSD076i-1-7	2049e6fc-2db6-4715-8161-134b712eb166	Blood	075d22bf-232c-4b11-b327-d7422e7907ab	caae9b5c-abbe-4cb3-8288-713eac55335c
iPSCORE_20_1	b86c786d-f8d8-4e6b-9504-95f8f4c807e0	iPSCORE_20_1_iPSC_C6_P12	C6	P12	UCSD063i-20-1	001b47b2-67fc-471f-8501-928295e70e3f	Blood	2a7635ca-c7f8-4af6-b94b-cef1eff7d85d	b8b9da15-be0d-4685-aae6-b189e9ab4044
iPSCORE_30_2	b9e30469-13ad-4792-878a-889cd6480f91	iPSCORE_30_2_iPSC_C5_P13	C5	P13	UCSD197i-30-2	5e99cc57-3fb2-42b4-8a11-048f71387a38	Blood	b5d28005-2bde-4b60-8075-2c150c448684	a2a81409-a93b-4fac-a17b-d7468442df72
iPSCORE_94_1	bb3eeb0c-a38c-4d4a-81a6-21b51515b126	iPSCORE_94_1_iPSC_C3_P12	C3	P12	UCSD162i-94-1	d06b4ec5-7c5e-406e-a464-31770ce15335	Blood	fe28f4e3-e296-487e-9d37-f74ef7b64782	94357d82-20b0-4c75-9009-254775f07a87
iPSCORE_2_4	bd04a8cc-5d63-45bc-a2cc-91b0c7cb6e01	iPSCORE_2_4_iPSC_C2_P13	C2	P13	UCSD105i-2-4	583d5465-f933-46d1-9fa4-307b76b97311	Blood	683d39a0-cc9d-4e6b-8778-f7bb98101a94	26bd513e-0588-42f2-a3d4-fa555c0fa8fb
iPSCORE_72_1	bd126642-2257-4857-b3da-b72305e5c095	iPSCORE_72_1_iPSC_C3_P12	C3	P12	UCSD117i-72-1	6f7c3698-e5ee-4154-9eee-489a704d94ec	Blood	bbaca0d0-1041-47d5-8c90-00585049cdcc	1e440f73-4bb8-499f-867d-ffe301fc54f6
iPSCORE_28_1	bd41b7ee-bc24-40a9-99ab-483b2dbf95ae	iPSCORE_28_1_iPSC_C5_P13	C5	P13	UCSD189i-28-1	0b522a08-b129-43c3-ac6b-d4a602cd9ddd	Blood	9b9dd211-1fa2-4597-babf-1dfe7b434cab	c3e9e431-195c-42ee-8e67-a0c7e45669ee
iPSCORE_13_3	bd4643a6-9742-4a25-8029-a967cc2a84c7	iPSCORE_13_3_iPSC_C2_P14	C2	P14	UCSD024i-13-3	c08cc10c-44c1-4fa4-897a-636f5dfb058f	Blood	08482623-c5b3-4acf-ba2d-ff94a8772127	cb0c3906-352f-4bcb-b0f0-4949ef4d18d7
iPSCORE_83_1	bfd08f92-7030-4c34-849d-0187c8e88c74	iPSCORE_83_1_iPSC_C6_P12	C6	P12	UCSD137i-83-1	56e6a7e5-7b14-4cd0-bc38-030fb2a49008	Blood	7b1b3475-ee79-4cc5-91ca-8b675322d0e4	13e58360-f6c9-4ff7-a11d-dedf52dc02a9
iPSCORE_11_3	bfee9a02-5ec3-4e11-a8e2-ebd47623caa0	iPSCORE_11_3_iPSC_C5_P12	C5	P12	UCSD152i-11-3	c643713c-38f0-4514-b820-a566801a386a	Blood	c5cc2f3d-6356-45ef-b840-efc50c3ebda9	62cb3968-a641-4689-86ba-5b7d297c4219
iPSCORE_32_1	c016ea11-e4c9-4c06-9a1a-62226198be42	iPSCORE_32_1_iPSC_C3_P12	C3	P12	UCSD211i-32-1	05e3949f-7b86-4cff-a95f-3dbb515775c6	Blood	c364268a-50e8-470d-b9dd-d812f938237b	6ef94596-0871-4562-a895-38974f09a479
iPSCORE_24_1	c09c3de5-4244-404b-ae38-be65b86a48bd	iPSCORE_24_1_iPSC_C4_P12	C4	P12	UCSD209i-24-1	88facd8c-e8d7-4aee-b0f7-ad0fa47f256e	Fibroblast	90713558-7ff2-4216-ad9e-199841c8f6b1	6ee0a5e2-2267-43a5-b80d-726320841be4
iPSCORE_115_1	c3bb6245-5d1b-4dbc-8b16-b0ca47472e91	iPSCORE_115_1_iPSC_C1_P12	C1	P12	UCSD217i-115-1	ee146263-82f5-4ed7-bb49-4300837acc85	Blood	1d2d5dff-3445-444a-acd6-ce5c58ab0dbc	df1d30db-d84e-4342-8f4c-f42e51d4a958
iPSCORE_33_2	c3c65323-ace2-4f32-8595-7434edac5d28	iPSCORE_33_2_iPSC_C4_P12	C4	P12	UCSD041i-33-2	b4a6c803-0909-422c-b3a7-be53acf6d93c	Blood	a7ae77bf-dac8-47c4-a2b0-866ce927bc30	ee7c604b-3a55-4a99-b440-3c8b873c71b4
iPSCORE_67_1	c72fc475-80f0-4fe3-b306-acebd17f3bdb	iPSCORE_67_1_iPSC_C5_P12	C5	P12	UCSD066i-67-1	4fb56c9d-a815-462e-ba66-bae060c53a65	Blood	950b5be9-77e8-46f5-a562-85bb1fbf35a9	324c4857-bf25-4267-88c0-783c4e42b5cf
iPSCORE_111_1	c99ef20e-a237-47af-95bc-15550378bbd5	iPSCORE_111_1_iPSC_C7_P9	C7	P9	UCSD208i-111-1	0af7e581-1fcc-4bb0-ac8a-27b783374489	Blood	NA	036e5a64-73f4-4367-b3fc-0db60f5802d3
iPSCORE_23_2	c9ef3edb-1bb1-4233-a6be-4efd897ac110	iPSCORE_23_2_iPSC_C11_P13	C11	P13	UCSD030i-23-2	4eb10fcd-1c59-44cd-879f-7a072de4b38a	Blood	6eb5a86a-5fe6-4001-9983-6bfc11323cee	d24788ce-eb16-4c57-8cf6-6e83c7ceb5c4
iPSCORE_109_1	ca59d6be-7978-4817-b54e-435674502b0d	iPSCORE_109_1_iPSC_C5_P12	C5	P12	UCSD203i-109-1	5031dabb-fa76-46bd-9658-4d386fb01c5b	Blood	3e439747-107e-41c2-9455-a28a20dcf5ce	e14644fe-6448-4d27-bcc8-5baf4a4e3976
iPSCORE_34_2	cbd7702e-5a52-474b-a9da-3fb154a5d31f	iPSCORE_34_2_iPSC_C4_P12	C4	P12	UCSD097i-34-2	9819b930-62b1-457c-82c5-1dee8824de68	Blood	b2752f67-e17e-41c3-b1ee-99b3349ab3e2	1c57063e-58d3-4d22-8f6d-228f77ae4a1a
iPSCORE_56_1	cbde5865-572f-4cd9-af1e-0f8bb6e4a4b0	iPSCORE_56_1_iPSC_C3_P12	C3	P12	UCSD052i-56-1	6354fc10-d70a-4453-b414-0d023f8de3b5	Blood	3df800f1-3d24-473d-8bb4-03c48b4d825d	bf4286f1-f734-4276-92dc-27bb6178bbf5
iPSCORE_70_1	cd6dc660-550f-4a19-b9f7-f1bc9c893ca8	iPSCORE_70_1_iPSC_C6_P12	C6	P12	UCSD115i-70-1	62e55d9a-4bf7-4ab1-bfc1-32b711e68dd4	Blood	4306d28e-a06e-447b-9b2f-26d074a72407	61bc6e17-3756-4393-8aa2-4bab5a2b77dd
iPSCORE_117_1	ce67e934-e752-4d69-b212-007c655a7590	iPSCORE_117_1_iPSC_C3_P12	C3	P12	UCSD219i-117-1	d5034b1e-43c1-486a-8d18-18b15f635e70	Blood	c29ee90a-9cc0-4552-9f76-5d00f9ed0335	f9cf6119-d1c1-4fa2-8a15-391310cf102c
iPSCORE_1_4	ced86967-63fe-4cf5-ad91-d57c0e991522	iPSCORE_1_4_iPSC_C9_P13	C9	P13	UCSD073i-1-4	00fd50cc-763e-4880-8ef0-f9e0ecb8ceb0	Blood	42beae13-e272-460e-bee8-d9c187a6acaf	60e4d96d-5cde-4ce9-b597-9290e7c4d7e4
iPSCORE_108_1	cf2564c4-c49c-462f-8687-50998ab0db54	iPSCORE_108_1_iPSC_C3_P12	C3	P12	UCSD202i-108-1	33af6d24-e5d0-4179-83d7-6e188db55b7c	Blood	6b634774-ccd6-48bf-8395-ae78a7bd6d2b	39a7bf42-ddc2-476a-8ab4-bb3e8e9089e1
iPSCORE_21_3	cfd3b543-2da8-4262-ae36-7ee27c0b5c6b	iPSCORE_21_3_iPSC_C4_P13	C4	P13	UCSD014i-21-3	f8d173dd-c608-48a1-bf14-3a72f76c05ed	Fibroblast	4f52890b-813b-4d21-95ba-87184b123fc9	08fb68e7-3ea0-401f-a3be-0373c32143b4
iPSCORE_18_2	d15cdce3-1f22-4224-8ae3-0ff1b878e111	iPSCORE_18_2_iPSC_C5_P12	C5	P12	UCSD174i-18-2	80c1f61e-74d3-4056-8796-ff288887a9af	Blood	1b445672-eb32-443d-92f2-f186ae09db8a	76fe60f0-03f9-4b0c-99ad-a4d50410de27
iPSCORE_10_1	d1a68069-eb49-411a-9652-98f5834c4d73	iPSCORE_10_1_iPSC_C1_P13	C1	P13	UCSD146i-10-1	e16c7479-3445-46d0-beee-9249ee1365de	Blood	NA	673fe5a6-e6a4-431a-9672-0af729646f6c
iPSCORE_53_1	d4073658-c7fe-4f53-9e80-b95121a65475	iPSCORE_53_1_iPSC_C5_P12	C5	P12	UCSD049i-53-1	8ae6e66c-b3a2-436a-8a28-94356cd373fd	Blood	c8a781f8-7857-4522-a92e-3c7fbb4acb22	112b56db-faf2-4bb3-a526-0e911fce637a
iPSCORE_12_3	d6172ad1-6cf8-41af-a88e-26c43ebe2464	iPSCORE_12_3_iPSC_C3_P12	C3	P12	UCSD157i-12-3	6d561f09-7954-498d-a782-087135f90834	Blood	4436214a-6437-4a8f-b7c0-cb7299791d93	15caca2d-228c-4b1e-899a-4fa12777f9a1
iPSCORE_5_3	d6646110-a6f3-4176-bf1a-92a51ed6f4bc	iPSCORE_5_3_iPSC_C3_P13	C3	P13	UCSD010i-5-3	63968319-c83a-460c-bcb0-c74f13309332	Fibroblast	53d73080-748e-43d0-acef-f366a20074b5	b35506d9-84c2-4237-b728-18aaf0c12a59
iPSCORE_40_1	d9d7a468-c215-4aee-98ad-554509fe6b86	iPSCORE_40_1_iPSC_C6_P12	C6	P12	UCSD082i-40-1	9ba444a5-bf82-4c31-b4fb-093daf508186	Blood	d875dea5-f8dc-43a0-9037-0377a8df7f88	abafa668-88c9-41a0-9039-807472f94756
iPSCORE_106_1	dc7b36c7-6492-4585-a072-10894fac10a0	iPSCORE_106_1_iPSC_C2_P12	C2	P12	UCSD193i-106-1	522a5b8a-98e5-49e0-8dd5-09793ebcbeac	Blood	7ae2a15b-6c44-40ba-a943-b8322d9c74dc	0dc98031-951e-4108-985d-628e22faf345
iPSCORE_11_2	ddae7efe-bbb8-48b5-a662-e3f16f3723b7	iPSCORE_11_2_iPSC_C4_P12	C4	P12	UCSD151i-11-2	4a345fca-ea61-4bb9-9df9-f200845ceae3	Blood	3ee073bb-ea49-4ca2-b6b6-b4a8a8041ff0	a5b54d5b-8de9-46f4-aa08-0689ba0a2118
iPSCORE_2_8	de9c74e8-d399-465e-92cd-904a0e323bca	iPSCORE_2_8_iPSC_C3_P13	C3	P13	UCSD109i-2-8	a6e02cdf-888c-41bd-8a4b-2a05bcce4d18	Blood	843f5dd5-ec6b-496c-ae29-b4bc6c387280	e3a44541-60e8-4942-8d88-ca3b3eb63d09
iPSCORE_114_1	df0c32e3-d5f4-4b46-90e0-7eeb8d014c96	iPSCORE_114_1_iPSC_C2_P16	C2	P16	UCSD216i-114-1	aa537f53-ff02-45a4-85f7-7b01558c9bba	Blood	c5549860-1ab9-475e-ab92-192bf26a98bb	f9f56fa6-396c-4cba-b03e-627e9c5ce8e8
iPSCORE_8_4	e0793a72-9694-4711-a2c6-d2ff9071d05f	iPSCORE_8_4_iPSC_C2_P15	C2	P15	UCSD023i-8-4	b0efcf59-dea7-4f62-bf01-41bf08422001	Blood	NA	ff526080-eb1b-4936-a7ef-c05458ec8031
iPSCORE_96_1	e126c62a-cd3d-4ce3-b632-da7fb7bd9e4a	iPSCORE_96_1_iPSC_C5_P12	C5	P12	UCSD164i-96-1	ddffb897-2497-482f-bc75-7ad72150408f	Blood	ee72638c-907d-4171-a4a9-63a1381383c4	409b76c3-404b-47d9-959e-f4d610b7f631
iPSCORE_110_1	e3c5435b-935b-45a3-847a-fd754cbc7b90	iPSCORE_110_1_iPSC_C6_P12	C6	P12	UCSD205i-110-1	df4c7d2c-1e36-4dd7-a2b1-fe61a5ec26f6	Blood	85b0f6b6-2e60-4429-bf74-4aee87b63288	5e11c4b7-d8cc-4283-9d83-f3569195b530
iPSCORE_1_14	e562a8bc-cc91-46fe-ba2f-aa8ab62fefe9	iPSCORE_1_14_iPSC_C1_P12	C1	P12	UCSD081i-1-14	ebb69264-564b-49ee-b013-86e83a1b9f49	Blood	b745d782-a8cc-45b1-849a-47e39f28e361	49fdf999-23b0-408e-8aed-738e05902714
iPSCORE_4_5	e6c010c7-dffa-40ba-86ca-355507b47e86	iPSCORE_4_5_iPSC_C4_P14	C4	P14	UCSD036i-4-5	f7790cb8-4191-4342-8fe0-4cafdeb5e28e	Blood	b76fdddf-8a62-43ca-9762-d0922a36eba1	4f44ec16-8b3a-4667-abb2-272cc0bbebfe
iPSCORE_2_3	e932e556-59a6-4f70-9b4c-ef5f69dac3ce	iPSCORE_2_3_iPSC_C5_P13	C5	P13	UCSD104i-2-3	80c4bb8f-07d1-4d12-92a5-07d09f5cdb29	Blood	9e5035d3-9ced-4b81-b77b-87d6aaf2631d	4e42f099-faff-458a-b08a-c8aafffb3808
iPSCORE_8_2	eb1309e6-5567-437b-82d7-549c1c8d5493	iPSCORE_8_2_iPSC_C6_P13	C6	P13	UCSD185i-8-2	ac69bd1c-2131-4391-a2ee-b6c19b219c07	Blood	9dea3b37-fc47-42f1-a7bc-1af671af5693	a65693c1-0441-4bef-ad82-cdea877ce95f
iPSCORE_1_1	eb79f47b-d933-4144-8d61-83104493418e	iPSCORE_1_1_iPSC_C3_P14	C3	P14	UCSD070i-1-1	1fce060a-1763-460c-b9c4-39f637675992	Blood	d18dd46c-c975-4867-bc47-64130de7490e	29c361df-01cc-437e-a8f1-75fbd11f9db6
iPSCORE_22_2	ecc872f3-1dab-4076-a08b-f186d17805b7	iPSCORE_22_2_iPSC_C5_P12	C5	P12	UCSD169i-22-2	59b0ea32-8c09-4434-8c2d-59c431142089	Blood	8610e32d-0d99-47a5-b220-31f3b6a7a3f1	134e6b78-b4b4-4bb9-8d4f-4003aa3d9072
iPSCORE_15_1	ed143b7b-3236-415d-b8a2-bed63489f372	iPSCORE_15_1_iPSC_C6_P12	C6	P12	UCSD089i-15-1	44cb4ea7-d372-4677-b16d-8b077410227c	Blood	b15e37fc-4290-4734-86f9-067ea4482419	ee350c77-bca0-4254-a841-b3397342a5a6
iPSCORE_78_1	ed175850-c13a-4b33-947d-bd6e911000db	iPSCORE_78_1_iPSC_C6_P12	C6	P12	UCSD132i-78-1	31ab381d-b6fd-4d99-b20b-1e9535e41d45	Blood	180a1096-66eb-4bc8-937a-117dc51af4bf	c7d08805-fe6d-4cdb-bade-94fe23861993
iPSCORE_6_3	ef8f2c6c-8363-471e-9436-252fcef3ac43	iPSCORE_6_3_iPSC_C6_P12	C6	P12	UCSD086i-6-3	122e484b-ee3d-47a3-bcf8-06c420ce78e6	Blood	NA	bdb5abb2-638c-4cd3-99f4-184f33a8e993
iPSCORE_36_1	efca8806-7485-46db-bc59-6775a71eb81c	iPSCORE_36_1_iPSC_C1_P12	C1	P12	UCSD100i-36-1	ba4d3f2d-2fc8-4bff-b1f7-fb0322aac68e	Blood	8695faa4-e4ac-45f1-a78b-9afc2401c9b4	2e55b064-f434-4fb0-80c2-18ef2655f8f2
iPSCORE_93_1	efe5abc5-9197-495b-853c-2844a14e4149	iPSCORE_93_1_iPSC_C1_P12	C1	P12	UCSD161i-93-1	6b7ea56e-6dd1-454e-b949-83b3e955171b	Blood	574442f2-baca-4800-ad09-fed27ea4bd87	c6c11337-7a07-4054-a786-c91a1a610fd4
iPSCORE_13_1	f0173728-58cb-4d7d-b28d-02355b49b9ed	iPSCORE_13_1_iPSC_C5_P12	C5	P12	UCSD191i-13-1	c5b18bcb-bbb9-43ee-989a-717c14371257	Blood	3a3a7a84-4c7d-4b61-a210-5e56eafde5d3	230b26ea-5973-44a7-8507-9ffe7660f9b7
iPSCORE_8_1	f0b9b314-5e83-4975-af42-54ee03bcc459	iPSCORE_8_1_iPSC_C5_P14	C5	P14	UCSD184i-8-1	b32685f7-037e-40f1-8d30-60cabdb29e21	Blood	40584e9f-7f57-46b8-b006-dec1fe6cf9ea	d7a8123a-3f9e-4bce-8022-f5fc38296b89
iPSCORE_21_2	f378e99d-b59e-43a6-ae60-5b2b180209c3	iPSCORE_21_2_iPSC_C1_P13	C1	P13	UCSD007i-21-2	61d77efd-eec4-421b-a717-4486512668da	Fibroblast	629211b6-49d7-4024-879c-3ac5bc86f9d9	2ee05e96-716c-4432-b65b-dea634d1cc25
iPSCORE_5_2	f3f2192d-8d5a-4bc5-b113-e8909b5176e1	iPSCORE_5_2_iPSC_C5_P13	C5	P13	UCSD009i-5-2	bd851028-716d-413a-85a9-e27682e879c8	Fibroblast	1c769c90-dafa-403e-8cc6-69406f664f88	4d114d76-ee91-49f5-9454-db1a814d595a
iPSCORE_2_9	f549b5fa-a6c0-49fb-8a07-dda4f72ff076	iPSCORE_2_9_iPSC_C5_P12	C5	P12	UCSD110i-2-9	b562db25-cd6f-448c-9ea1-b540b0dfb3e1	Blood	42b68828-6c5e-4004-ae2e-96e1a0f47391	11814ace-787d-4c17-9622-bd31eda34cbc
iPSCORE_2_1	f772212a-cd98-40f9-bdcd-e75740c1f6be	iPSCORE_2_1_iPSC_C4_P12	C4	P12	UCSD102i-2-1	c0fde6a4-7316-4519-b48d-08e76684562f	Blood	349de0b8-ea4a-45eb-9631-8259b539f7b8	0b5c29f5-43af-4cda-8f36-e3e49806c6eb
iPSCORE_85_1	f7e918d9-f19c-4a3d-b3f7-b53b072f88bb	iPSCORE_85_1_iPSC_C6_P12	C6	P12	UCSD139i-85-1	a669ce2f-aed5-4218-9199-1dff58b72591	Blood	57c37aff-2224-4314-a337-454fb82ef47b	2b96bfd0-bb3b-4d87-8aa4-48ed9c954c31
iPSCORE_74_1	f80deca1-0641-4a52-86b5-7b01c227ba8a	iPSCORE_74_1_iPSC_C4_P12	C4	P12	UCSD123i-74-1	024f3a84-e1ec-4049-95e7-ecc8f39697f0	Blood	1d343b2a-ee18-4738-b5d3-18cf3b73a4ec	2b144404-c0f3-442a-9df1-f62c1aefd762
iPSCORE_10_2	f8d3cea0-5f3f-4298-b4a9-145571ba840e	iPSCORE_10_2_iPSC_C2_P13	C2	P13	UCSD147i-10-2	1b0e840b-9cf2-4759-a9db-b2e9215c525e	Blood	9b7e0e0e-1ccd-4fc3-a06c-977522c5d6c8	d41ef83d-f0c3-4780-9442-1660fc4e6e3b
iPSCORE_3_6	fabb1fba-dea1-44a5-a9c2-e40b46011c7a	iPSCORE_3_6_iPSC_C6_P13	C6	P13	UCSD018i-3-6	8777ffb1-3164-497e-b105-2895c1bd05cc	Blood	08d4ab09-9752-4285-9d0d-60530ebf8f45	7ce7f8e4-d137-41ed-a293-942b8fb580e3
iPSCORE_30_1	fbabd331-fc4f-47de-b4d0-a9ee5434fa5b	iPSCORE_30_1_iPSC_C3_P13	C3	P13	UCSD196i-30-1	c2a8ad0d-aaa0-4c29-a9b2-6e6617995a7d	Blood	5a8e70b6-e13b-4e95-b761-754706dd5985	857652c8-79b6-4a84-b4d5-a06135e17482
iPSCORE_19_1	fc1dff0a-6a95-42fe-9dc4-362e27330bf9	iPSCORE_19_1_iPSC_C4_P13	C4	P13	UCSD067i-19-1	499531da-aae2-47f4-9a07-fac1baf6324c	Blood	a5e94c4c-e950-4889-b10b-6be8e8311f0e	3c991320-0892-4601-b23e-ca68d7438b92
iPSCORE_113_1	fdfddc05-516f-4408-83a3-731309a5bbb9	iPSCORE_113_1_iPSC_C4_P12	C4	P12	UCSD215i-113-1	34c79720-7710-4f86-b1fc-ef6565ab8459	Blood	45cb15a2-bc46-46a9-afdb-9e6b64a777da	8978442b-2464-4912-8c87-5e8faad15696
