# Supplementary material for: iPSCORE: A Resource of 222 iPSC Lines Enabling Functional Characterization of Genetic Variation across a Variety of Cell Types
Source: Stem Cell Reports. 2017 Apr 6;8(4):1086–100. doi: 10.1016/j.stemcr.2017.03.012 (PMC5390244; doi:10.1016/j.stemcr.2017.03.012)
Supplement: Table S2. Pluripotency of 213 iPSC Lines Calculated by PluriTest RNA-Seq, Related to Figure 2 [file mmc3.xlsx]

## Sheet: Sheet1
Subject_ID	iPSC_iPSCORE_ID	iPSC_RNAseq_UUID	Novelty score (PluriTest RNA-seq)	Pluripotency score (PluriTest RNA-seq)	Pluripotent (PluriTest RNA-seq)	CNVs
de9c74e8-d399-465e-92cd-904a0e323bca	iPSCORE_2_8_iPSC_C3_P13	843f5dd5-ec6b-496c-ae29-b4bc6c387280	1.27684	38.2807	Pluripotent
861b37d9-64e6-4d19-8e91-96401b18a9a4	iPSCORE_7_4_iPSC_C6_P12	a274d4f9-321f-4822-a0fa-df8621fd3662	1.26459	36.7493	Pluripotent
060066b8-6fc6-4b00-b7c4-ae195f646f5e	iPSCORE_24_2_iPSC_C4_P12	a7bd3a9d-ec37-4ed9-829f-8a45ca5bd1de	1.26548	36.3048	Pluripotent
5eefb852-e78f-4acb-b19e-5220cf41693a	iPSCORE_1_10_iPSC_C1_P12	e19f4f11-1cb5-4a77-b8a0-927a6534cea3	1.36847	36.1106	Pluripotent
ced86967-63fe-4cf5-ad91-d57c0e991522	iPSCORE_1_4_iPSC_C9_P13	42beae13-e272-460e-bee8-d9c187a6acaf	1.3768	36.1023	Pluripotent
b237939c-f971-4434-94c8-96d1b8fe9199	iPSCORE_36_2_iPSC_C2_P12	36f0503d-d592-4ac3-b441-e1c226f446a1	1.11951	35.1548	Pluripotent
2756c53f-5446-4d96-b44b-1efbfda4dbf2	iPSCORE_7_1_iPSC_C1_P12	f23055fd-5450-4806-a531-de5ef7939d60	1.48356	34.6506	Pluripotent
201da1fb-3779-4344-af69-6e3bf1c58261	iPSCORE_11_4_iPSC_C4_P12	302eff2d-9979-47ab-8583-042358e069bd	1.27404	34.2231	Pluripotent
6416d8a3-4027-4ebb-ad29-64edabaa7bbb	iPSCORE_12_1_iPSC_C2_P12	f70fedfb-6638-4b7b-bf33-f9fb3e75d4fc	1.47956	34.059	Pluripotent
bb3eeb0c-a38c-4d4a-81a6-21b51515b126	iPSCORE_94_1_iPSC_C3_P12	fe28f4e3-e296-487e-9d37-f74ef7b64782	1.26123	34.005	Pluripotent
efe5abc5-9197-495b-853c-2844a14e4149	iPSCORE_93_1_iPSC_C1_P12	574442f2-baca-4800-ad09-fed27ea4bd87	1.26282	33.7723	Pluripotent
59e0a3fd-3a78-4af5-b300-bd6f9d4f440f	iPSCORE_44_1_iPSC_C12_P15	c93519aa-0532-462b-9685-b150e32782e9	1.5734	33.7522	Pluripotent
a140d6d1-9fbf-4645-a083-b870bf2f0f67	iPSCORE_1_5_iPSC_C6_P13	1ed4d1c4-d6a1-495f-a711-6383d6454936	1.20234	33.718	Pluripotent
a77d48d0-a1a9-4f2c-ae14-ed6a952163bc	iPSCORE_107_1_iPSC_C2_P12	9760169c-96da-4ed0-9f6c-a8910b71ff1c	1.24056	33.6385	Pluripotent
7df93333-f21c-4775-8679-c2518e05bce4	iPSCORE_18_1_iPSC_C4_P12	1c568951-4308-4270-b40a-0380bffe699c	1.244	33.4723	Pluripotent
9e7013ce-054f-46ae-bc49-4abe5d53d88a	iPSCORE_7_2_iPSC_C2_P12	ed19cfba-c290-486c-b1e0-c8dc28e8926d	1.49955	33.4436	Pluripotent
bd04a8cc-5d63-45bc-a2cc-91b0c7cb6e01	iPSCORE_2_4_iPSC_C2_P13	683d39a0-cc9d-4e6b-8778-f7bb98101a94	1.36142	33.3099	Pluripotent
214ad59b-7245-4ca7-bf42-84cc2e09bbbe	iPSCORE_4_1_iPSC_C12_P12	4cf357ab-813c-4c84-bb33-d4f6233781ed	1.55339	33.2087	Pluripotent
ed143b7b-3236-415d-b8a2-bed63489f372	iPSCORE_15_1_iPSC_C6_P12	b15e37fc-4290-4734-86f9-067ea4482419	1.48745	33.0157	Pluripotent
f80deca1-0641-4a52-86b5-7b01c227ba8a	iPSCORE_74_1_iPSC_C4_P12	1d343b2a-ee18-4738-b5d3-18cf3b73a4ec	1.3306	32.9434	Pluripotent
7efe2fbe-251e-4c1a-9616-438a26f42a5d	iPSCORE_7_3_iPSC_C3_P12	63009c48-42ba-48f5-a9f3-a721edd0343e	1.30467	32.8467	Pluripotent
b7af5d94-4b4a-4130-94ee-fc1f23c5824a	iPSCORE_11_1_iPSC_C2_P12	7c9a31a7-2da7-41a8-8a40-7dc0bef1f1d7	1.46711	32.8087	Pluripotent
a385666a-9318-47a1-8884-3a4cd2d897ef	iPSCORE_13_4_iPSC_C1_P13	24259405-4f4a-4769-9113-aec610bc31bd	1.35132	32.804	Pluripotent
f7e918d9-f19c-4a3d-b3f7-b53b072f88bb	iPSCORE_85_1_iPSC_C6_P12	57c37aff-2224-4314-a337-454fb82ef47b	1.32107	32.7798	Pluripotent
65ee0ab5-4a77-454f-9112-a2f245d63396	iPSCORE_88_1_iPSC_C5_P12	21f70c19-d892-497c-80d7-c882eb4a1c84	1.25577	32.6092	Pluripotent
cfd3b543-2da8-4262-ae36-7ee27c0b5c6b	iPSCORE_21_3_iPSC_C4_P13	4f52890b-813b-4d21-95ba-87184b123fc9	1.33212	32.5704	Pluripotent
57da1c1f-303e-44db-9111-0f071ecda263	iPSCORE_27_1_iPSC_C3_P13	ddd51b49-3542-4bb6-ab6f-1ca3e2293258	1.47466	32.567	Pluripotent
4682919e-4283-4da6-8dc4-2f051889b661	iPSCORE_4_2_iPSC_C5_P12	33297052-9bcb-41c9-b101-6a00c7c00c8f	1.3374	32.5423	Pluripotent
b846beb8-f53c-4b69-bd2e-901dc53ce8bb	iPSCORE_1_7_iPSC_C3_P15	075d22bf-232c-4b11-b327-d7422e7907ab	1.28893	32.516	Pluripotent
03235361-4310-4737-ac0b-4ce92d99fbf3	iPSCORE_51_1_iPSC_C4_P12	57b55594-4576-410c-98f4-958d48e0959f	1.27019	32.4865	Pluripotent
680c1781-088b-4de0-86dc-00b21eff3cfc	iPSCORE_91_1_iPSC_C1_P12	34dac2a5-6042-4816-9139-619368b9e7aa	1.39434	32.4831	Pluripotent
aba0a11f-4855-45dc-bc04-5fc43fd6c7de	iPSCORE_23_1_iPSC_C1_P13	e7064b85-64ab-4986-a77f-fa9547f46a32	1.57092	32.4033	Pluripotent
e3c5435b-935b-45a3-847a-fd754cbc7b90	iPSCORE_110_1_iPSC_C6_P12	85b0f6b6-2e60-4429-bf74-4aee87b63288	1.50136	32.3922	Pluripotent
2a81d225-42f6-43cf-904a-be64bf3fd2d7	iPSCORE_2_5_iPSC_C7_P14	59fc050c-55a4-45ab-abd6-77ed5b9a0035	1.39378	32.3806	Pluripotent
52bea4e8-baff-49b0-9ab0-fee9b9c527aa	iPSCORE_41_2_iPSC_C6_P12	bf2f9e3e-b786-4b40-83e5-51d9b32915bd	1.36956	32.2979	Pluripotent
b758cdf2-7e17-4e77-a699-3552fd8c8087	iPSCORE_35_1_iPSC_C6_P12	51ada403-952c-43c1-b0ec-12052cb4e747	1.45209	32.2432	Pluripotent
8dcd5c7f-fa13-4302-af2b-915c878e23e8	iPSCORE_60_1_iPSC_C2_P12	10b64344-0a53-43cc-94f2-3564e3ac8ee7	1.32355	32.2428	Pluripotent
68172f76-95a4-4582-8bb3-e2967315fd02	iPSCORE_97_1_iPSC_C4_P16	4035d07f-3a38-48fc-9227-b78aa5acc273	1.42509	32.1953	Pluripotent
2f63f491-a9f2-4177-b2a1-c3d21ed9c247	iPSCORE_1_3_iPSC_C5_P12	2ac88937-6b3a-4cb4-84f2-71f57831535a	1.31277	32.1316	Pluripotent
135171af-3876-4422-a7f9-3d37d6fd67bf	iPSCORE_66_1_iPSC_C2_P13	722ba12d-f370-442c-bc32-4d9cfca4194a	1.45602	32.0525	Pluripotent
46f471f8-8860-428a-8880-74e0fe670b17	iPSCORE_14_3_iPSC_C2_P12	648bc553-4cd5-4941-8c1b-16cd689514d7	1.51405	32.0082	Pluripotent
8039c171-beb7-40bb-adc7-3d915a97ea25	iPSCORE_82_1_iPSC_C5_P12	2ebdb032-9c1b-4f38-b164-af5a39dd675d	1.40701	31.9708	Pluripotent
bfd08f92-7030-4c34-849d-0187c8e88c74	iPSCORE_83_1_iPSC_C6_P12	7b1b3475-ee79-4cc5-91ca-8b675322d0e4	1.22359	31.9047	Pluripotent
83dacb11-4180-4807-b099-05fd1561a722	iPSCORE_2_2_iPSC_C7_P13	eb81d0ea-7263-4459-bb83-3de9894c60b2	1.48247	31.7557	Pluripotent
8dbd3466-e4dd-40a3-9c49-2e947a9bc113	iPSCORE_3_9_iPSC_C2_P13	076c5de8-b46f-4a1a-aa3a-ad91351eadc1	1.22942	31.623	Pluripotent
0c6ef005-c904-49f1-9308-8169046c0fa2	iPSCORE_80_1_iPSC_C1_P12	843775ea-87a8-4229-9028-4a001bc3803d	1.41578	31.5964	Pluripotent
a69570c6-8972-4397-8635-63beace6672c	iPSCORE_3_8_iPSC_C6_P12	6a5edde2-492a-49c9-978a-27c9bc889827	1.30426	31.5405	Pluripotent
7b9ab90a-4836-4d23-856a-8213b97e05ee	iPSCORE_119_1_iPSC_C4_P12	9cf76144-f3fc-464b-a4aa-8b716fe3ee39	1.17652	31.4988	Pluripotent
d9d7a468-c215-4aee-98ad-554509fe6b86	iPSCORE_40_1_iPSC_C6_P12	d875dea5-f8dc-43a0-9037-0377a8df7f88	1.32093	31.4434	Pluripotent
10571d4e-c0e9-474b-80b6-75c59ebd1942	iPSCORE_87_1_iPSC_C6_P12	9c9a5b94-60b2-4fa2-988b-60be7c7b1a25	1.39204	31.4206	Pluripotent
8cc554f2-a5d2-4b44-94e8-0dfe3e300734	iPSCORE_1_11_iPSC_C2_P14	ea624d9e-0f73-4406-ab19-462b3fe23d24	1.45768	31.3437	Pluripotent
bfee9a02-5ec3-4e11-a8e2-ebd47623caa0	iPSCORE_11_3_iPSC_C5_P12	c5cc2f3d-6356-45ef-b840-efc50c3ebda9	1.24139	31.1625	Pluripotent
c3c65323-ace2-4f32-8595-7434edac5d28	iPSCORE_33_2_iPSC_C4_P12	a7ae77bf-dac8-47c4-a2b0-866ce927bc30	1.36937	31.1454	Pluripotent
0c24b869-9532-40cb-ad97-f579d1b1fa8e	iPSCORE_92_1_iPSC_C6_P12	cbd758ec-5d03-4d98-9d89-a458b6a3c9f5	1.39624	30.9988	Pluripotent
3b6632a5-1006-45f8-9865-d38221294831	iPSCORE_1_12_iPSC_C4_P13	331f9a4a-7143-497b-a0fd-16863c82585a	1.41044	30.9649	Pluripotent
d15cdce3-1f22-4224-8ae3-0ff1b878e111	iPSCORE_18_2_iPSC_C5_P12	1b445672-eb32-443d-92f2-f186ae09db8a	1.28612	30.9599	Pluripotent
c72fc475-80f0-4fe3-b306-acebd17f3bdb	iPSCORE_67_1_iPSC_C5_P12	950b5be9-77e8-46f5-a562-85bb1fbf35a9	1.29514	30.9372	Pluripotent
11877e41-6c2d-44aa-8483-87955153e548	iPSCORE_5_1_iPSC_C3_P13	2683848c-3d50-4732-9308-c6535e9fd880	1.41614	30.9283	Pluripotent
168437ba-e29e-4439-a508-23d44075022e	iPSCORE_84_1_iPSC_C1_P12	1bb9f23d-e3fa-48f2-8c4e-129ff461403d	1.45636	30.6906	Pluripotent
b318ad37-16e8-4c53-ba0a-0e8d6fdfbe89	iPSCORE_49_1_iPSC_C6_P12	3202f6eb-f06d-4cb2-82e4-ff43815d3907	1.29632	30.6546	Pluripotent
40862b64-d0c1-451c-8c63-1d577665626a	iPSCORE_28_2_iPSC_C2_P12	8c451c9e-81bf-434e-ac8f-24334ce329fc	1.35774	30.5567	Pluripotent
bd4643a6-9742-4a25-8029-a967cc2a84c7	iPSCORE_13_3_iPSC_C2_P14	08482623-c5b3-4acf-ba2d-ff94a8772127	1.51394	30.4428	Pluripotent
3bc3e7ee-9130-4da5-b8f1-52d38bfc3c70	iPSCORE_3_7_iPSC_C7_P14	3fcd7e6b-e45d-40d1-af5e-15934c75cca0	1.55289	30.4159	Pluripotent
c9ef3edb-1bb1-4233-a6be-4efd897ac110	iPSCORE_23_2_iPSC_C11_P13	6eb5a86a-5fe6-4001-9983-6bfc11323cee	1.59336	30.2929	Pluripotent
42e4583a-b1bc-4cc3-85d7-68662433b345	iPSCORE_29_1_iPSC_C4_P12	e1d7ec3b-850d-4f51-9677-5669a5a80a07	1.57278	30.248	Pluripotent
03346cae-a4f3-4481-92ff-d76db0c82468	iPSCORE_116_1_iPSC_C2_P12	5d8bc45a-375d-4112-a02a-ad857279b12a	1.6002	30.2295	Pluripotent
c3bb6245-5d1b-4dbc-8b16-b0ca47472e91	iPSCORE_115_1_iPSC_C1_P12	1d2d5dff-3445-444a-acd6-ce5c58ab0dbc	1.57256	30.1916	Pluripotent
3e2e847a-c384-459a-b6ef-43d18d2af12d	iPSCORE_21_1_iPSC_C6_P13	8970cb51-6233-40f2-badb-e232d560d8ed	1.28335	30.183	Pluripotent
0c0a6edd-427f-4882-acfd-d21456416649	iPSCORE_12_4_iPSC_C4_P12	f41568ae-8f0a-4ae5-b45e-c6dde74de351	1.51096	30.1637	Pluripotent
e126c62a-cd3d-4ce3-b632-da7fb7bd9e4a	iPSCORE_96_1_iPSC_C5_P12	ee72638c-907d-4171-a4a9-63a1381383c4	1.3549	30.1579	Pluripotent
55396f13-62ff-44de-833b-05fde4ad97c6	iPSCORE_31_2_iPSC_C1_P20	b791b90d-d89a-4813-8f42-396e5381ee23	1.38684	30.0697	Pluripotent
72739241-3ddb-41ab-8438-150e20619de1	iPSCORE_90_1_iPSC_C1_P12	392fff5e-e4db-4533-b536-4b52bf21fc1e	1.33738	30.0514	Pluripotent
1c858ef3-c305-4c6e-a3ac-594e9b9b98b2	iPSCORE_17_2_iPSC_C2_P12	9f60b1fa-aacc-40b9-b1ed-32ffc9cc8853	1.30123	30.0413	Pluripotent
11c5e9cc-f702-4c47-91fd-201346ab5a3c	iPSCORE_102_1_iPSC_C1_P12	d91ebed3-ec40-4349-8428-8a4eb1f938ff	1.4976	29.8848	Pluripotent
cf2564c4-c49c-462f-8687-50998ab0db54	iPSCORE_108_1_iPSC_C3_P12	6b634774-ccd6-48bf-8395-ae78a7bd6d2b	1.45417	29.8645	Pluripotent
50d9dcf3-cbdd-436f-bbf8-fcbb920d23e0	iPSCORE_77_1_iPSC_C2_P12	1aa9a626-66b9-45cc-a7d3-7f40062f917d	1.4666	29.8193	Pluripotent
725e0255-424c-44da-86c9-bc0bc14a21a8	iPSCORE_59_1_iPSC_C5_P13	61042586-271d-46a8-a913-9e83d02e7e96	1.43007	29.8098	Pluripotent
76db32e7-8830-4346-b3ee-ad0395cba242	iPSCORE_62_1_iPSC_C3_P12	62e0b886-9d74-4ad3-8d1f-826737e4ab67	1.36048	29.7893	Pluripotent
5bdb8207-56ec-4f2e-add3-3ce3fbd4b1e0	iPSCORE_9_1_iPSC_C6_P13	c9c94190-3d6a-45a7-a7aa-f6dc68d1bf5a	1.55812	29.6871	Pluripotent
5595871f-2997-41d2-b749-6ad518e89bd4	iPSCORE_13_2_iPSC_C4_P13	9135588e-9a8e-4b15-b605-13e7ebd485bf	1.44442	29.668	Pluripotent
ce67e934-e752-4d69-b212-007c655a7590	iPSCORE_117_1_iPSC_C3_P12	c29ee90a-9cc0-4552-9f76-5d00f9ed0335	1.40151	29.619	Pluripotent
d6172ad1-6cf8-41af-a88e-26c43ebe2464	iPSCORE_12_3_iPSC_C3_P12	4436214a-6437-4a8f-b7c0-cb7299791d93	1.32246	29.5934	Pluripotent
ade65a1b-a91b-4b66-b3b0-2f3b0f567ec7	iPSCORE_38_1_iPSC_C2_P15	b3b71361-8586-4f72-a5d4-c47042524397	1.30823	29.5777	Pluripotent
ae3637d4-493e-482e-bc48-6915e30ffb9c	iPSCORE_2_6_iPSC_C1_P12	1d040183-856b-4510-a6a2-9eef729bfc45	1.39605	29.5086	Pluripotent
49e6ade9-4681-4533-9665-39362a71f43a	iPSCORE_10_4_iPSC_C3_P13	6433b573-96a0-4e96-9c7e-551e01ed9eac	1.49529	29.5047	Pluripotent
bd41b7ee-bc24-40a9-99ab-483b2dbf95ae	iPSCORE_28_1_iPSC_C5_P13	9b9dd211-1fa2-4597-babf-1dfe7b434cab	1.37872	29.4677	Pluripotent
60bd2a54-fecd-4c6e-8442-b13f66d869a6	iPSCORE_71_1_iPSC_C6_P12	e9e30d48-9b21-4ac0-9a67-157da96f679a	1.46413	29.4545	Pluripotent
28114ea7-018a-47bb-af34-32bcfbf1a233	iPSCORE_75_1_iPSC_C3_P12	596ba552-15df-4cda-87c4-6cb161cbb88e	1.38902	29.3904	Pluripotent
416e2905-329b-44ed-bb02-8a3b1ed6847e	iPSCORE_99_1_iPSC_C4_P12	dad848aa-9b8e-4345-8ec2-f484dea158fc	1.41469	29.3902	Pluripotent
27d69b74-d193-448c-91ac-2b7fb07a49ac	iPSCORE_86_1_iPSC_C5_P12	5093c812-a4da-47d2-a61e-cc4bb7609c4c	1.45957	29.3724	Pluripotent
eb79f47b-d933-4144-8d61-83104493418e	iPSCORE_1_1_iPSC_C3_P14	d18dd46c-c975-4867-bc47-64130de7490e	1.28488	29.3554	Pluripotent
10f10a94-511f-4538-9c0c-cbe5fdb14b6c	iPSCORE_73_1_iPSC_C5_P12	db7f93a1-760d-440d-9428-8572dc95a9e3	1.28225	29.3332	Pluripotent
05ad5e28-e51f-4fa2-8b8f-ff561125c549	iPSCORE_5_5_iPSC_C3_P13	f11f7316-7b87-4728-af47-caecb170c7e2	1.5701	29.3287	Pluripotent
5b8ca416-c75e-4341-b160-3b9be09f6ef5	iPSCORE_2_11_iPSC_C2_P12	38b6cc3f-5c22-4f32-ab1a-b8c1d9232799	1.48834	29.2931	Pluripotent
56f0f073-725f-4cec-b8cb-db6ad0dc2ac0	iPSCORE_8_3_iPSC_C4_P13	3bf201fc-d713-43bc-bdfc-8e5fbfe22926	1.25187	29.2261	Pluripotent
90e8222f-2a97-4a3c-9517-fbd7626122fd	iPSCORE_120_1_iPSC_C4_P12	6bd80a9b-7a38-4c53-bfa2-384168b6e6e7	1.30133	29.1798	Pluripotent
1135e184-4a2c-4660-8241-9216f5651fe0	iPSCORE_95_1_iPSC_C3_P12	36d16f69-733f-429c-b965-c2055637af9d	1.41312	29.1429	Pluripotent
7cf9e7b2-28a3-4b42-812b-929516fbce4a	iPSCORE_79_1_iPSC_C5_P12	f2c021f0-9d81-4c46-b20f-cef41247fe78	1.37566	29.1307	Pluripotent
dc7b36c7-6492-4585-a072-10894fac10a0	iPSCORE_106_1_iPSC_C2_P12	7ae2a15b-6c44-40ba-a943-b8322d9c74dc	1.48159	29.0884	Pluripotent
d4073658-c7fe-4f53-9e80-b95121a65475	iPSCORE_53_1_iPSC_C5_P12	c8a781f8-7857-4522-a92e-3c7fbb4acb22	1.31505	29.0623	Pluripotent
2fdcaed0-53ec-419b-8779-6a826d8c10bb	iPSCORE_14_1_iPSC_C3_P12	39affbed-5f53-4792-8607-18240c83e667	1.505	28.9545	Pluripotent
b2928637-66bc-4fb4-806a-7ddcb26af360	iPSCORE_89_1_iPSC_C3_P12	cf2babd7-78ca-481c-8f2b-70bab84ab4fd	1.26098	28.951	Pluripotent
fdfddc05-516f-4408-83a3-731309a5bbb9	iPSCORE_113_1_iPSC_C4_P12	45cb15a2-bc46-46a9-afdb-9e6b64a777da	1.39597	28.95	Pluripotent
66d88423-3567-4c3e-82dc-eff030aea3ca	iPSCORE_69_1_iPSC_C1_P12	47c1ac45-f0b2-4bf1-b58d-841e2d0251aa	1.30717	28.8922	Pluripotent
24a05048-39b7-4e5a-b4cc-2543d4186748	iPSCORE_14_2_iPSC_C5_P12	94587d95-52a5-4618-8b7d-43aee48a3120	1.65837	28.8886	Pluripotent
5d86bbdd-4854-449f-b99d-0d04d0ce4ee8	iPSCORE_1_2_iPSC_C3_P12	a0f3cb0e-8712-476c-8560-346c98044b19	1.39253	28.8658	Pluripotent
508fb6c5-c9d5-4881-9638-cd4bd04d822f	iPSCORE_25_1_iPSC_C6_P12	678225d0-6c79-48e9-a4c2-c76395243a85	1.30033	28.7889	Pluripotent
e562a8bc-cc91-46fe-ba2f-aa8ab62fefe9	iPSCORE_1_14_iPSC_C1_P12	b745d782-a8cc-45b1-849a-47e39f28e361	1.41074	28.6878	Pluripotent
26a78ad0-744c-4399-853f-4fd0fd2b7c14	iPSCORE_20_2_iPSC_C2_P12	bea6f6af-2fd4-4ba5-8dee-28ba44b998dd	1.4154	28.6691	Pluripotent
97f20ecc-a17b-4d10-b689-908f5b9f3ddc	iPSCORE_16_1_iPSC_C1_P13	c5bc184d-3853-4cf4-92fd-bd561704154a	1.33514	28.6232	Pluripotent
a314e30d-7fb4-4f68-860f-1ac1f3bdac07	iPSCORE_105_1_iPSC_C3_P12	780aad74-6077-4b12-ba10-412c180ade40	1.30448	28.5907	Pluripotent
7e0aaae1-886a-4f4a-8abe-b91fc9c730f5	iPSCORE_45_1_iPSC_C3_P12	57ee2724-6eab-4208-a6c2-9d7aff1990c6	1.48146	28.5366	Pluripotent
9409a6cc-0711-4583-9949-b679f66a823e	iPSCORE_4_3_iPSC_C1_P12	4a452ef5-8015-4467-85ad-35a8bb60599e	1.2374	28.5312	Pluripotent
10479353-d46d-478d-86f0-c6be025de81b	iPSCORE_3_1_iPSC_C2_P16	45c8234a-0cf0-4706-8dde-5f0cb7c38f3d	1.3668	28.5097	Pluripotent
57509a24-7c80-4ad6-ba31-3cd930a3f39d	iPSCORE_26_2_iPSC_C22_P12	a583055b-f58f-458f-aca0-8f4d63b921c1	1.5893	28.4857	Pluripotent
1efcbc5a-723d-4d7d-90d7-82a3f231c5fa	iPSCORE_16_2_iPSC_C2_P13	eb9cd395-ccf7-4b0c-a9cd-b48129992972	1.39261	28.4612	Pluripotent
c09c3de5-4244-404b-ae38-be65b86a48bd	iPSCORE_24_1_iPSC_C4_P12	90713558-7ff2-4216-ad9e-199841c8f6b1	1.20334	28.4611	Pluripotent
1a8bce86-bd08-4d39-9e63-9448e6326f29	iPSCORE_22_1_iPSC_C1_P12	733a8234-30f0-4962-9d21-1f42b5978a8d	1.50467	28.4164	Pluripotent
5f5c5255-f41b-46eb-a9bd-7130515e3efc	iPSCORE_104_1_iPSC_C1_P13	6cf2892e-eb27-4709-afa5-9ff985a976a4	1.46471	28.3528	Pluripotent
5b35b6c2-5f67-48b5-9916-49152b404105	iPSCORE_19_3_iPSC_C3_P12	3b1d4ea6-0f3c-424e-92d2-f1ab394a84f8	1.24158	28.3341	Pluripotent
36e99817-83e7-4dba-8e15-61f1184ab62d	iPSCORE_58_1_iPSC_C6_P12	cef2afa5-e5e4-4d39-9f27-89d6b11f3809	1.46578	28.2807	Pluripotent
ed175850-c13a-4b33-947d-bd6e911000db	iPSCORE_78_1_iPSC_C6_P12	180a1096-66eb-4bc8-937a-117dc51af4bf	1.2993	28.2759	Pluripotent
35bdd022-52cd-43e0-a658-3ea802787462	iPSCORE_100_1_iPSC_C1_P12	81c853db-87f9-40bb-a372-148bb63c23eb	1.37166	28.1862	Pluripotent
639f158b-0cf7-47a2-bbd7-7599437df15c	iPSCORE_10_3_iPSC_C6_P13	7b8b150f-2438-433b-9b63-651510616e4f	1.26074	28.1629	Pluripotent
5482a5d3-6f16-483b-9c14-ca2f838d6af9	iPSCORE_18_3_iPSC_C3_P12	4ebf16ec-bcdb-47f3-aefe-5e14cd1735d5	1.40115	28.1587	Pluripotent
f549b5fa-a6c0-49fb-8a07-dda4f72ff076	iPSCORE_2_9_iPSC_C5_P12	42b68828-6c5e-4004-ae2e-96e1a0f47391	1.44282	28.0524	Pluripotent
24b6d716-c623-4c33-bc31-f1a40452e9fc	iPSCORE_118_1_iPSC_C11_P12	6f12deaa-1c2e-4fc8-b28c-1be8dc6abe1f	1.5099	28.0451	Pluripotent
cbd7702e-5a52-474b-a9da-3fb154a5d31f	iPSCORE_34_2_iPSC_C4_P12	b2752f67-e17e-41c3-b1ee-99b3349ab3e2	1.32921	28.0144	Pluripotent
21f44f41-69ee-427c-933b-a0afdc16a0bf	iPSCORE_9_2_iPSC_C1_P13	ce1926ab-0eec-49a6-9675-94562566fa94	1.53831	27.9843	Pluripotent
659c5acf-5cae-4bfe-8c9f-dff532a69e88	iPSCORE_27_2_iPSC_C4_P14	5cefe64c-aac4-4d85-b104-16a627b318af	1.2935	27.9548	Pluripotent
75ee0c91-af66-46e4-b5d0-90817e6c763f	iPSCORE_41_1_iPSC_C1_P14	e2ad0117-4099-4745-8f1d-53c5f52cfd48	1.54286	27.8759	Pluripotent
afb3bd48-5891-41e0-af00-4f8c7db057af	iPSCORE_76_1_iPSC_C3_P12	b85466fb-4e26-4201-b202-b6194b3d5428	1.20157	27.8559	Pluripotent
6814c7bb-72dc-4760-bee5-dacdb499c255	iPSCORE_6_2_iPSC_C5_P12	3c0f13e6-6a33-4855-8caf-79c586d558aa	1.46071	27.792	Pluripotent
9b3584b3-a27f-4be1-9a69-56f251e237bd	iPSCORE_3_4_iPSC_C2_P12	030f4660-f0d1-422e-a3b3-3f84332527fb	1.58168	27.7693	Pluripotent
633732d4-9300-44a8-8f20-f3e956e57819	iPSCORE_33_1_iPSC_C1_P12	fe1eacb8-70c8-45a8-a7cf-28b9c3e1f67e	1.34602	27.6737	Pluripotent
993b2a06-29d5-45bb-acc6-baccc2bdda08	iPSCORE_112_1_iPSC_C4_P12	07d98604-c359-41dc-abad-202609e8f3fb	1.25238	27.6382	Pluripotent
79796c20-0549-48b5-b97e-ee8e80e0e193	iPSCORE_61_1_iPSC_C1_P12	8ba7a411-00c8-4b76-859a-6adc73b4eeca	1.47337	27.6255	Pluripotent
ab7eefb9-f9e8-47e3-8f96-901a9adce788	iPSCORE_57_1_iPSC_C5_P12	39af634c-6908-48cf-996c-6e3a3fd8c1aa	1.39227	27.6079	Pluripotent
0bf3da28-3985-4c34-8197-5816fd73b588	iPSCORE_31_1_iPSC_C5_P20	8f73bb61-025e-4cc7-bdf0-7526a631d639	1.26899	27.5817	Pluripotent
4d7c824b-1b6b-40d7-a48f-f0635aebc459	iPSCORE_9_4_iPSC_C3_P13	b3cc2866-5e83-4532-a19a-7e8fbf206f1c	1.38505	27.5635	Pluripotent
4f2a904d-793c-4db7-b1da-39d1aaeb1d01	iPSCORE_19_2_iPSC_C7_P12	7a54cb66-8dc1-4f3e-9061-a593a8071b20	1.53003	27.4882	Pluripotent
ac14fb34-0c8b-4264-9f93-5ce47c071a66	iPSCORE_6_1_iPSC_C2_P12	9f7b4aa4-f7b3-4ba6-b3e6-75c24617d949	1.49533	27.4825	Pluripotent
17e14381-d098-400d-a4c8-9e635a55293a	iPSCORE_15_3_iPSC_C3_P12	aa6b223d-e444-44c4-8f7e-5a9f245a85a3	1.51142	27.4425	Pluripotent
f378e99d-b59e-43a6-ae60-5b2b180209c3	iPSCORE_21_2_iPSC_C1_P13	629211b6-49d7-4024-879c-3ac5bc86f9d9	1.50596	27.4408	Pluripotent
9ab06fba-a1bb-4736-930e-15ede9f493c7	iPSCORE_6_5_iPSC_C1_P12	9adabd87-c001-4cb6-94b0-a2cd07691b73	1.54714	27.3398	Pluripotent
cd6dc660-550f-4a19-b9f7-f1bc9c893ca8	iPSCORE_70_1_iPSC_C6_P12	4306d28e-a06e-447b-9b2f-26d074a72407	1.26772	27.3305	Pluripotent
6740411e-0edd-4097-9880-dbcdceb087ea	iPSCORE_1_8_iPSC_C2_P12	e437b3b4-3fb1-402c-9643-ca628a15d42f	1.43197	27.2585	Pluripotent
1dd9eacc-e3d3-4d60-9dcb-60a17808cde9	iPSCORE_25_2_iPSC_C9_P12	c1c0ed22-b777-4799-826b-a610ad98cdf5	1.28596	27.1878	Pluripotent
aaf0f250-d1af-444f-941b-9d165e1bc2b6	iPSCORE_12_2_iPSC_C1_P12	4e780564-c504-4860-9e24-6b7791007afb	1.40052	27.177	Pluripotent
75551a5c-4c65-475f-be23-0e73f8671dfd	iPSCORE_50_1_iPSC_C1_P12	39f423ff-e452-41c0-abc3-572f8ae4f3f7	1.59766	27.1024	Pluripotent
0ad8c77c-4d4b-4bac-9f16-99c2ab84ee81	iPSCORE_34_1_iPSC_C6_P12	84aa825c-d6da-48e0-ad5f-344c2b18a78c	1.44372	27.0763	Pluripotent
ca59d6be-7978-4817-b54e-435674502b0d	iPSCORE_109_1_iPSC_C5_P12	3e439747-107e-41c2-9455-a28a20dcf5ce	1.45675	26.9298	Pluripotent
1ad9d96c-47dc-4c03-85b7-39e31a2b0550	iPSCORE_22_3_iPSC_C2_P12	a7596fd8-9197-4e76-a26b-e76bc7c8ff6a	1.47489	26.8778	Pluripotent
bd126642-2257-4857-b3da-b72305e5c095	iPSCORE_72_1_iPSC_C3_P12	bbaca0d0-1041-47d5-8c90-00585049cdcc	1.27309	26.8761	Pluripotent
f8d3cea0-5f3f-4298-b4a9-145571ba840e	iPSCORE_10_2_iPSC_C2_P13	9b7e0e0e-1ccd-4fc3-a06c-977522c5d6c8	1.41096	26.7858	Pluripotent
4dea55b7-22ec-4274-9813-81eaa4f382e0	iPSCORE_1_13_iPSC_C5_P12	604dadab-77cb-4b3b-8978-779d26fde054	1.4085	26.7527	Pluripotent
b627f1ba-fef9-415f-b251-91a59bb782d3	iPSCORE_7_5_iPSC_C9_P12	5738ea33-c3e8-470e-bd32-f048a318cc3d	1.28871	26.6751	Pluripotent
f3f2192d-8d5a-4bc5-b113-e8909b5176e1	iPSCORE_5_2_iPSC_C5_P13	1c769c90-dafa-403e-8cc6-69406f664f88	1.23914	26.6698	Pluripotent
fbabd331-fc4f-47de-b4d0-a9ee5434fa5b	iPSCORE_30_1_iPSC_C3_P13	5a8e70b6-e13b-4e95-b761-754706dd5985	1.31284	26.5419	Pluripotent
74809453-1b01-40bb-9071-47a93de70c78	iPSCORE_4_4_iPSC_C4_P13	27b1494c-3ac4-4778-901c-03acd0ee8df5	1.42247	26.3696	Pluripotent
e932e556-59a6-4f70-9b4c-ef5f69dac3ce	iPSCORE_2_3_iPSC_C5_P13	9e5035d3-9ced-4b81-b77b-87d6aaf2631d	1.43397	26.35	Pluripotent
4bacc6e7-f7ae-4ce4-b65b-96482fd163fe	iPSCORE_46_1_iPSC_C5_P12	22d8492e-6461-432a-9c58-73d0da5cca20	1.47797	26.3024	Pluripotent
1593705e-30b4-4a9b-82a3-d5022a6dd6c1	iPSCORE_3_3_iPSC_C2_P15	b6aa2c1b-f963-4365-b48a-3e8a56a60cf2	1.27698	26.2981	Pluripotent
44e11fbd-e240-45eb-82da-ca08cf26950d	iPSCORE_6_4_iPSC_C3_P12	2c2ff9ff-8464-432a-9de2-817ae7c5e838	1.51503	26.1194	Pluripotent
336ef507-cbf3-4f5b-b12a-3e1c99008866	iPSCORE_5_4_iPSC_C6_P13	f19e1262-4aea-4573-bca9-b3e6c64b3926	1.52243	26.1162	Pluripotent
1a3241a7-f60c-4b9a-a469-74833c36ebd3	iPSCORE_55_1_iPSC_C6_P13	01cccf19-7f07-47e1-8c4f-664f3e692bfe	1.59369	26.0969	Pluripotent
8c9ce6f6-06f6-4d70-885a-3c07d3ef8f91	iPSCORE_17_1_iPSC_C5_P12	2c2697a7-584f-4767-bc64-23a833648e81	1.479	25.9948	Pluripotent
92516175-d525-442e-bd5a-816a1962d37d	iPSCORE_101_1_iPSC_C3_P12	5d21646b-b4c9-42a9-85b5-fd82610f8e18	1.43697	25.963	Pluripotent
cbde5865-572f-4cd9-af1e-0f8bb6e4a4b0	iPSCORE_56_1_iPSC_C3_P12	3df800f1-3d24-473d-8bb4-03c48b4d825d	1.47814	25.8638	Pluripotent
ddae7efe-bbb8-48b5-a662-e3f16f3723b7	iPSCORE_11_2_iPSC_C4_P12	3ee073bb-ea49-4ca2-b6b6-b4a8a8041ff0	1.56294	25.7891	Pluripotent
9d988cb0-01b1-4d5d-bf4b-3fd3baf149a4	iPSCORE_42_1_iPSC_C4_P13	3a497df3-93ee-4b80-b4ea-9059e256cae9	1.4893	25.787	Pluripotent
56985981-366b-4b13-b7b2-b66679d91462	iPSCORE_39_1_iPSC_C2_P12	5d337abb-234b-45b8-a4a5-e077a15861e6	1.44494	25.688	Pluripotent
2f43517b-1227-4943-86ba-54bea64723e3	iPSCORE_1_9_iPSC_C3_P13	64c4f67d-6918-45ac-87ff-d99d300875a3	1.24948	25.6246	Pluripotent
17911abe-0893-4919-b45e-5df3d3fe63c8	iPSCORE_9_3_iPSC_C2_P14	f3c8b304-8c35-4cff-8b8a-5f5cebd5aa1d	1.46069	25.3149	Pluripotent
c016ea11-e4c9-4c06-9a1a-62226198be42	iPSCORE_32_1_iPSC_C3_P12	c364268a-50e8-470d-b9dd-d812f938237b	1.24737	25.2922	Pluripotent
749a66fb-0d16-44fa-b263-cc4e260c5fd6	iPSCORE_63_1_iPSC_C2_P12	c7b2c243-e287-402e-b83b-91805c14d42b	1.34332	25.1753	Pluripotent
df0c32e3-d5f4-4b46-90e0-7eeb8d014c96	iPSCORE_114_1_iPSC_C2_P16	c5549860-1ab9-475e-ab92-192bf26a98bb	1.36769	25.1453	Pluripotent
f0173728-58cb-4d7d-b28d-02355b49b9ed	iPSCORE_13_1_iPSC_C5_P12	3a3a7a84-4c7d-4b61-a210-5e56eafde5d3	1.45642	25.1197	Pluripotent
6f354cf7-0cb9-4351-b619-d111936d0b25	iPSCORE_37_1_iPSC_C3_P12	df064201-cd1b-4dc6-a79a-3963664ead67	1.4189	25.1087	Pluripotent
1e5b7098-f522-4a55-a698-2b6057844ab6	iPSCORE_2_10_iPSC_C1_P13	df367b03-0754-4ef0-a42d-881ed32466d1	1.51413	25.0912	Pluripotent
3006e6ad-d831-474c-acbe-61ee4da37180	iPSCORE_65_1_iPSC_C5_P13	9bd5cffa-bffe-4708-ba9f-6727ff300de7	1.60506	24.8642	Pluripotent
efca8806-7485-46db-bc59-6775a71eb81c	iPSCORE_36_1_iPSC_C1_P12	8695faa4-e4ac-45f1-a78b-9afc2401c9b4	1.37667	24.7082	Pluripotent
62d833a3-87c8-40a2-8261-d172f4c0e7fe	iPSCORE_81_1_iPSC_C3_P13	da8f954a-b6f9-4333-a5d5-68183c90caaa	1.21239	24.6975	Pluripotent
6a784dd7-9c48-4841-93f9-930b9de49cc4	iPSCORE_2_7_iPSC_C3_P12	70a36144-e2ae-4fa2-a1e2-6eb972fc96d2	1.39973	24.6621	Pluripotent
b48d5663-b599-4d02-a70b-6bd12546041f	iPSCORE_3_5_iPSC_C9_P15	26f7236b-3334-494c-be8c-5b0ce3896423	1.26121	24.6506	Pluripotent
b86c786d-f8d8-4e6b-9504-95f8f4c807e0	iPSCORE_20_1_iPSC_C6_P12	2a7635ca-c7f8-4af6-b94b-cef1eff7d85d	1.48702	24.6273	Pluripotent
af5ba1a2-837e-42e6-9afa-16207886c776	iPSCORE_98_1_iPSC_C1_P12	6c4c8bae-462c-4893-9a80-348f4d17ebb2	1.37219	24.2422	Pluripotent
e6c010c7-dffa-40ba-86ca-355507b47e86	iPSCORE_4_5_iPSC_C4_P14	b76fdddf-8a62-43ca-9762-d0922a36eba1	2.04307	24.1652	Additional evaluation needed	two losses (<500 kb)
51a148a3-e5ec-4957-9142-3476f8626f54	iPSCORE_39_2_iPSC_C7_P13	f9f06a31-e013-4186-9a80-921defb257a8	1.49252	24.1517	Pluripotent
750ff979-f5d5-4e3f-aac9-dad97ad8e948	iPSCORE_38_2_iPSC_C5_P12	6464ae46-c052-48c1-8b7b-35bf9951dd68	1.4334	24.1217	Pluripotent
86f9d6b6-f59d-472c-b53c-cf9c1cb59f37	iPSCORE_37_2_iPSC_C5_P12	cf74a670-d59d-4a6c-90f0-1f8ed8deaa96	1.39131	24.0852	Pluripotent
59ba8d64-a92b-4ae2-bcb4-847de2fdf1dd	iPSCORE_17_3_iPSC_C13_P12	3ee89a41-4662-4b06-94f6-33103b39c37b	1.54391	23.8877	Pluripotent
000a5dcf-764a-4f69-ab1c-5950cec4bbbe	iPSCORE_54_1_iPSC_C3_P12	e1085c43-0dea-46e3-ae69-5ca68721723c	1.46069	23.71	Pluripotent
f772212a-cd98-40f9-bdcd-e75740c1f6be	iPSCORE_2_1_iPSC_C4_P12	349de0b8-ea4a-45eb-9631-8259b539f7b8	1.47156	23.6239	Pluripotent
b3a63106-e4c7-4eea-8db6-513ff90a036c	iPSCORE_35_2_iPSC_C3_P12	f356c2f9-d9d7-4a2e-99f9-1b8b5a6f4154	1.23808	23.5356	Pluripotent
f0b9b314-5e83-4975-af42-54ee03bcc459	iPSCORE_8_1_iPSC_C5_P14	40584e9f-7f57-46b8-b006-dec1fe6cf9ea	1.50095	23.4284	Pluripotent
8ffc7548-9ba1-468b-a4bc-be413cfa6981	iPSCORE_52_1_iPSC_C1_P16	b1da93c2-f504-404e-9638-8d032f205a65	1.58228	23.3645	Pluripotent
fc1dff0a-6a95-42fe-9dc4-362e27330bf9	iPSCORE_19_1_iPSC_C4_P13	a5e94c4c-e950-4889-b10b-6be8e8311f0e	1.36636	23.251	Pluripotent
81c939c5-2749-4377-9697-8afe3c4cf7c4	iPSCORE_47_1_iPSC_C5_P14	65e791fd-4ea8-49de-87d1-0aecfd98757f	1.48804	23.1186	Pluripotent
64c58f58-a121-413d-8257-294b229dd4c0	iPSCORE_20_3_iPSC_C3_P12	fc80e472-bfb6-4682-a8b1-94f3f387aa0b	1.25187	23.0617	Pluripotent
b9e30469-13ad-4792-878a-889cd6480f91	iPSCORE_30_2_iPSC_C5_P13	b5d28005-2bde-4b60-8075-2c150c448684	1.25948	22.9054	Pluripotent
7ecf080d-4d17-4023-b024-85a5942d55fe	iPSCORE_103_1_iPSC_C4_P13	071ca248-bcb1-484d-bff2-3aefc84f8688	1.4449	22.7712	Pluripotent
ecc872f3-1dab-4076-a08b-f186d17805b7	iPSCORE_22_2_iPSC_C5_P12	8610e32d-0d99-47a5-b220-31f3b6a7a3f1	1.35518	22.5559	Pluripotent
032adc29-28f9-45dd-8b8a-563c3170680b	iPSCORE_64_1_iPSC_C6_P13	692258ab-1c8b-4a29-92b6-a46acc1cfe1c	1.55383	22.3704	Pluripotent
eb1309e6-5567-437b-82d7-549c1c8d5493	iPSCORE_8_2_iPSC_C6_P13	9dea3b37-fc47-42f1-a7bc-1af671af5693	1.42059	21.3165	Pluripotent
21681dd8-da3c-47c9-904c-3b8a91b2c3eb	iPSCORE_3_2_iPSC_C11_P16	d307baca-b3cb-4301-b74b-c9384f298206	1.39795	21.1512	Pluripotent
032f42b3-42da-4a6a-9b01-cdf540e1866c	iPSCORE_43_1_iPSC_C5_P13	06f712d1-213a-4552-b9ba-ad3ccea7b893	1.43227	20.8881	Pluripotent
88338579-5e7e-4de7-a3cc-bf2eb308aa9f	iPSCORE_15_2_iPSC_C2_P12	75bdd9dc-decf-4687-816a-1f4f142df2e6	1.39165	19.8878	Additional evaluation needed	two losses (<500 kb)
89dfb325-b613-4d76-a45f-945d21e170aa	iPSCORE_1_6_iPSC_C5_P12	f2bd06de-4499-46ac-9fb3-f698425d53d5	1.36225	19.819	Additional evaluation needed	no CNVs reported
d6646110-a6f3-4176-bf1a-92a51ed6f4bc	iPSCORE_5_3_iPSC_C3_P13	53d73080-748e-43d0-acef-f366a20074b5	1.47007	19.0714	Additional evaluation needed	no CNVs reported
9603be9a-f146-4fc5-bf36-c84fac189b0a	iPSCORE_32_2_iPSC_C2_P13	cae1d7e8-1d7a-4d67-b924-2686d7de3985	1.42818	17.5331	Additional evaluation needed	one loss (240 kb)
fabb1fba-dea1-44a5-a9c2-e40b46011c7a	iPSCORE_3_6_iPSC_C6_P13	08d4ab09-9752-4285-9d0d-60530ebf8f45	1.43355	15.0352	Additional evaluation needed	no CNVs reported
3c877e16-9fae-44d8-9e8c-7e221103858b	iPSCORE_68_1_iPSC_C2_P12	083eedd6-c1a9-4423-94e2-60ddf39db242	1.67425	14.1016	Additional evaluation needed	no CNVs reported
