# Supplementary material for: iPSCORE: A Resource of 222 iPSC Lines Enabling Functional Characterization of Genetic Variation across a Variety of Cell Types
Source: Stem Cell Reports. 2017 Apr 6;8(4):1086–100. doi: 10.1016/j.stemcr.2017.03.012 (PMC5390244; doi:10.1016/j.stemcr.2017.03.012)
Supplement: Table S3. CNV Analysis of the 222 iPSC Lines, Related to Figure 3 [file mmc4.xlsx]

## Sheet: Table S3A
iPSCORE_ID	iPSC_name	CNV Type	Subchromosomal	Chromosome	Start	End	Length	Primary_Detection_Method	Cytoband	EnrichedRegion
iPSCORE_1_1	iPSCORE_1_1_iPSC_C3_P14	Loss	1	chr12	23745540	23970996	225456	Nexus with verification	p12.1	NA
iPSCORE_1_1	iPSCORE_1_1_iPSC_C3_P14	Loss	1	chr3	73482165	73873382	391217	Nexus with verification	p13	NA
iPSCORE_1_10	iPSCORE_1_10_iPSC_C1_P12	Loss	1	chr16	78621045	78843145	222100	Nexus with verification	q23.1	NA
iPSCORE_1_11	iPSCORE_1_11_iPSC_C2_P14	Loss	1	chr16	6488959	6940219	451260	Nexus with verification	p13.3	3
iPSCORE_1_13	iPSCORE_1_13_iPSC_C5_P12	Loss	1	chr4	143094811	143212870	118059	Nexus with verification	q31.21	NA
iPSCORE_1_2	iPSCORE_1_2_iPSC_C3_P12	Loss	1	chr2	154415195	154572215	157020	Nexus with verification	q23.3	1
iPSCORE_1_2	iPSCORE_1_2_iPSC_C3_P12	Loss	1	chr8	90096034	90504763	408729	Nexus with verification	q21.3	NA
iPSCORE_1_3	iPSCORE_1_3_iPSC_C5_P12	Loss	1	chr16	78744299	78863714	119415	Nexus with verification	q23.1	NA
iPSCORE_1_4	iPSCORE_1_4_iPSC_C9_P13	LOH	1	chr1	752566	25193156	24440590	Manual Inspection, Nexus		NA
iPSCORE_1_5	iPSCORE_1_5_iPSC_C6_P13	Loss	1	chr15	57311881	57565100	253219	Nexus with verification	q21.3	NA
iPSCORE_1_7	iPSCORE_1_7_iPSC_C3_P15	Gain	1	chr13	95026130	95346911	320781	Nexus with verification	q32.1	NA
iPSCORE_1_9	iPSCORE_1_9_iPSC_C3_P13	Gain	1	chr5	135775698	136004552	228854	Nexus with verification	q31.1	NA
iPSCORE_10_2	iPSCORE_10_2_iPSC_C2_P13	Loss	1	chr8	3447106	4137269	690163	Nexus with verification	p23.2	NA
iPSCORE_101_1	iPSCORE_101_1_iPSC_C3_P12	Loss	1	chr11	506909	721258	214349	Nexus with verification	p15.5	NA
iPSCORE_101_1	iPSCORE_101_1_iPSC_C3_P12	Loss	1	chr6	144888362	145134183	245821	Nexus with verification	q24.2	NA
iPSCORE_101_1	iPSCORE_101_1_iPSC_C3_P12	Loss	1	chr7	113704029	114042536	338507	Nexus with verification	q31.1	NA
iPSCORE_102_1	iPSCORE_102_1_iPSC_C1_P12	Loss	1	chr1	246970774	247157105	186331	Nexus with verification	q44	NA
iPSCORE_102_1	iPSCORE_102_1_iPSC_C1_P12	Gain	1	chr13	88510234	89887118	1376884	Nexus with verification	q31.2	NA
iPSCORE_102_1	iPSCORE_102_1_iPSC_C1_P12	Loss	1	chr16	68791802	68935348	143546	Nexus with verification	q22.1	NA
iPSCORE_103_1	iPSCORE_103_1_iPSC_C4_P13	Loss	1	chr19	28263696	28392521	128825	Nexus with verification	q11	NA
iPSCORE_103_1	iPSCORE_103_1_iPSC_C4_P13	Loss	1	chr20	14972630	15083654	111024	Nexus with verification	p12.1	4
iPSCORE_103_1	iPSCORE_103_1_iPSC_C4_P13	Gain	1	chr4	118241153	118836106	594953	Nexus with verification	q26	NA
iPSCORE_104_1	iPSCORE_104_1_iPSC_C1_P13	Loss	1	chr1	71832219	72185277	353058	Nexus with verification	p31.1	NA
iPSCORE_106_1	iPSCORE_106_1_iPSC_C2_P12	Gain	1	chr10	53721176	53966301	245125	Manual Inspection, Nexus		NA
iPSCORE_109_1	iPSCORE_109_1_iPSC_C5_P12	Gain	1	chr3	27284813	27857658	572845	Nexus with verification	p24.1	NA
iPSCORE_109_1	iPSCORE_109_1_iPSC_C5_P12	Gain	1	chr4	98856569	99597076	740507	Nexus with verification	q23	2
iPSCORE_11_1	iPSCORE_11_1_iPSC_C2_P12	Loss	1	chr13	102043575	102856507	812932	Manual Inspection, Nexus		NA
iPSCORE_11_1	iPSCORE_11_1_iPSC_C2_P12	Gain	1	chr20	29911035	31823391	1912356	Manual Inspection		NA
iPSCORE_11_3	iPSCORE_11_3_iPSC_C5_P12	Loss	1	chr2	99152167	99262359	110192	Nexus with verification	q11.2	NA
iPSCORE_11_4	iPSCORE_11_4_iPSC_C4_P12	Loss	1	chr10	75391513	75563249	171736	Nexus with verification	q22.2	NA
iPSCORE_110_1	iPSCORE_110_1_iPSC_C6_P12	Gain	1	chr1	105718908	105838922	120014	Nexus with verification	p21.1	NA
iPSCORE_111_1	iPSCORE_111_1_iPSC_C7_P9	Loss	1	chr3	60130465	60272411	141946	Nexus with verification	p14.2	NA
iPSCORE_112_1	iPSCORE_112_1_iPSC_C4_P12	Gain	1	chr18	13034	8836198	8823164	Manual Inspection		NA
iPSCORE_112_1	iPSCORE_112_1_iPSC_C4_P12	Loss	1	chr9	185632	10346863	10161231	Manual Inspection, Nexus		NA
iPSCORE_112_1	iPSCORE_112_1_iPSC_C4_P12	Loss	1	chr3	25015912	25137548	121636	Nexus with verification	p24.2	NA
iPSCORE_114_1	iPSCORE_114_1_iPSC_C2_P16	Gain	1	chr1	70887099	71849037	961938	Manual Inspection		NA
iPSCORE_114_1	iPSCORE_114_1_iPSC_C2_P16	Loss	1	chr8	111028667	117957039	6928372	Manual Inspection, Nexus		NA
iPSCORE_114_1	iPSCORE_114_1_iPSC_C2_P16	Loss	1	chr2	154237913	154612632	374719	Nexus with verification	q23.3	1
iPSCORE_115_1	iPSCORE_115_1_iPSC_C1_P12	Loss	1	chr11	84772561	84944657	172096	Nexus with verification	q14.1	NA
iPSCORE_119_1	iPSCORE_119_1_iPSC_C4_P12	Gain	1	chr12	118000000	118500000	500000	Manual Inspection		NA
iPSCORE_12_1	iPSCORE_12_1_iPSC_C2_P12	Loss	1	chr3	184695786	185083597	387811	Nexus with verification	q27.2	NA
iPSCORE_12_4	iPSCORE_12_4_iPSC_C4_P12	Loss	1	chr5	64722562	65064478	341916	Nexus with verification	q12.3	NA
iPSCORE_120_1	iPSCORE_120_1_iPSC_C4_P12	Gain	1	chr2	155252579	155904270	651691	Nexus with verification	q24.1	NA
iPSCORE_13_3	iPSCORE_13_3_iPSC_C2_P14	Loss	1	chr20	14081376	14972630	891254	Nexus with verification	p12.1	4
iPSCORE_13_3	iPSCORE_13_3_iPSC_C2_P14	Loss	1	chr5	164160490	166563969	2403479	Nexus with verification	q34	NA
iPSCORE_13_4	iPSCORE_13_4_iPSC_C1_P13	Loss	1	chr20	9228008	9464063	236055	Nexus with verification	p12.2	NA
iPSCORE_14_1	iPSCORE_14_1_iPSC_C3_P12	Gain	1	chr13	94583573	94985626	402053	Nexus with verification	q31.3	NA
iPSCORE_14_1	iPSCORE_14_1_iPSC_C3_P12	Loss	1	chr20	14709889	14915923	206034	Nexus with verification	p12.1	4
iPSCORE_14_2	iPSCORE_14_2_iPSC_C5_P12	Loss	1	chr13	21026117	21132448	106331	Nexus with verification	q12.11	NA
iPSCORE_14_2	iPSCORE_14_2_iPSC_C5_P12	Loss	1	chr13	21440076	21751282	311206	Nexus with verification	q12.11	NA
iPSCORE_14_2	iPSCORE_14_2_iPSC_C5_P12	Loss	1	chr13	74478530	74749682	271152	Nexus with verification	q22.1	NA
iPSCORE_14_2	iPSCORE_14_2_iPSC_C5_P12	Loss	1	chr13	75896193	76091642	195449	Nexus with verification	q22.2	NA
iPSCORE_14_2	iPSCORE_14_2_iPSC_C5_P12	Loss	1	chr6	97593256	97728529	135273	Nexus with verification	q16.1	NA
iPSCORE_14_3	iPSCORE_14_3_iPSC_C2_P12	Loss	1	chr12	99588540	99709927	121387	Nexus with verification	q23.1	NA
iPSCORE_15_1	iPSCORE_15_1_iPSC_C6_P12	Loss	1	chr22	28243776	28458155	214379	Nexus with verification	q12.1	5
iPSCORE_15_2	iPSCORE_15_2_iPSC_C2_P12	Loss	1	chr2	141689979	141944132	254153	Nexus with verification	q22.1	NA
iPSCORE_15_2	iPSCORE_15_2_iPSC_C2_P12	Loss	1	chr8	90268243	90443782	175539	Nexus with verification	q21.3	NA
iPSCORE_16_3	iPSCORE_16_3_iPSC_C6_P15	Loss	1	chr3	116628937	116914608	285671	Nexus with verification	q13.31	NA
iPSCORE_16_3	iPSCORE_16_3_iPSC_C6_P15	Loss	1	chr7	34406091	34718393	312302	Nexus with verification	p14.3	NA
iPSCORE_17_2	iPSCORE_17_2_iPSC_C2_P12	Loss	1	chr10	78883587	79063436	179849	Nexus with verification	q22.3	NA
iPSCORE_17_3	iPSCORE_17_3_iPSC_C13_P12	Gain	1	chr12	191619	6467962	6276343	Manual Inspection		NA
iPSCORE_17_3	iPSCORE_17_3_iPSC_C13_P12	Loss	1	chr1	246506997	246669512	162515	Nexus with verification	q44	NA
iPSCORE_18_3	iPSCORE_18_3_iPSC_C3_P12	Loss	1	chr2	44356499	44496678	140179	Nexus with verification	p21	NA
iPSCORE_18_3	iPSCORE_18_3_iPSC_C3_P12	Loss	1	chr2	58408120	59177609	769489	Nexus with verification	p16.1	NA
iPSCORE_18_3	iPSCORE_18_3_iPSC_C3_P12	Loss	1	chr2	205380043	205533170	153127	Nexus with verification	q33.3	NA
iPSCORE_19_1	iPSCORE_19_1_iPSC_C4_P13	Gain	1	chr14	35908656	37239855	1331199	Manual Inspection		NA
iPSCORE_19_2	iPSCORE_19_2_iPSC_C7_P12	Gain	1	chr1	246341231	249212430	2871199	Manual Inspection		NA
iPSCORE_19_2	iPSCORE_19_2_iPSC_C7_P12	Loss	1	chr13	48271444	48432720	161276	Nexus with verification	q14.2	NA
iPSCORE_19_2	iPSCORE_19_2_iPSC_C7_P12	Loss	1	chr4	99435874	99641847	205973	Nexus with verification	q23	2
iPSCORE_2_1	iPSCORE_2_1_iPSC_C4_P12	Loss	1	chr5	128294900	128536973	242073	Nexus with verification	q23.3	NA
iPSCORE_2_5	iPSCORE_2_5_iPSC_C7_P14	Loss	1	chr20	14810333	14972630	162297	Nexus with verification	p12.1	4
iPSCORE_2_9	iPSCORE_2_9_iPSC_C5_P12	Allelic Imbalance	1	chr3	30048710	30249375	200665	Nexus with verification	p24.1	NA
iPSCORE_20_3	iPSCORE_20_3_iPSC_C3_P12	Loss	1	chr19	37109056	37676279	567223	Nexus with verification	q13.12	NA
iPSCORE_21_1	iPSCORE_21_1_iPSC_C6_P13	Loss	1	chr2	153556880	154161455	604575	Nexus with verification	q23.3	NA
iPSCORE_21_1	iPSCORE_21_1_iPSC_C6_P13	Loss	1	chr6	101806327	102124473	318146	Nexus with verification	q16.3	NA
iPSCORE_21_2	iPSCORE_21_2_iPSC_C1_P13	Loss	1	chr1	82529650	82717753	188103	Nexus with verification	p31.1	NA
iPSCORE_21_2	iPSCORE_21_2_iPSC_C1_P13	Loss	1	chr14	102923838	103058585	134747	Nexus with verification	q32.31	NA
iPSCORE_21_2	iPSCORE_21_2_iPSC_C1_P13	Loss	1	chr2	54721974	54893233	171259	Nexus with verification	p16.2	NA
iPSCORE_21_3	iPSCORE_21_3_iPSC_C4_P13	Loss	1	chr10	20271369	20410976	139607	Nexus with verification	p12.31	NA
iPSCORE_21_3	iPSCORE_21_3_iPSC_C4_P13	Loss	1	chr3	24194333	24377640	183307	Nexus with verification	p24.2	NA
iPSCORE_22_1	iPSCORE_22_1_iPSC_C3_P12	Loss	1	chr8	100611903	100855708	243805	Nexus with verification	q22.2	NA
iPSCORE_22_2	iPSCORE_22_2_iPSC_C5_P12	Loss	1	chr17	12590037	13066408	476371	Nexus with verification	p12	NA
iPSCORE_22_3	iPSCORE_22_3_iPSC_C2_P12	Loss	1	chr1	63050885	64330594	1279709	Nexus with verification	p31.3	NA
iPSCORE_24_1	iPSCORE_24_1_iPSC_C4_P12	Loss	1	chr20	14972630	15430781	458151	Nexus with verification	p12.1	4
iPSCORE_25_2	iPSCORE_25_2_iPSC_C9_P12	Allelic Imbalance	1	chr3	54335492	54540906	205414	Nexus with verification	p21.1 - p14.3	NA
iPSCORE_26_2	iPSCORE_26_2_iPSC_C22_P12	Loss	1	chr1	1247101	1439244	192143	Nexus with verification	p36.33	NA
iPSCORE_26_2	iPSCORE_26_2_iPSC_C22_P12	Loss	1	chr16	78461216	78646793	185577	Nexus with verification	q23.1	NA
iPSCORE_26_2	iPSCORE_26_2_iPSC_C22_P12	Loss	1	chr2	241793807	242573246	779439	Nexus with verification	q37.3	NA
iPSCORE_26_2	iPSCORE_26_2_iPSC_C22_P12	Loss	1	chr8	131488885	135963604	4474719	Nexus with verification	q24.21 - q24.22	NA
iPSCORE_27_2	iPSCORE_27_2_iPSC_C4_P14	Loss	1	chr2	153311484	153625219	313735	Nexus with verification	q23.3	NA
iPSCORE_27_2	iPSCORE_27_2_iPSC_C4_P14	Loss	1	chr6	90978826	91126492	147666	Nexus with verification	q15	NA
iPSCORE_28_1	iPSCORE_28_1_iPSC_C5_P13	Loss	1	chr2	154572215	154821052	248837	Nexus with verification	q23.3	1
iPSCORE_3_3	iPSCORE_3_3_iPSC_C2_P15	Gain	1	chr10	135656	1948065	1812409	Manual Inspection		NA
iPSCORE_3_3	iPSCORE_3_3_iPSC_C2_P15	Trisomy Xp	0	chrX	181779	54864853	54683074	Manual Inspection		NA
iPSCORE_3_4	iPSCORE_3_4_iPSC_C2_P12	Gain	1	chr1	201105488	249212430	48106942	Manual Inspection		NA
iPSCORE_3_4	iPSCORE_3_4_iPSC_C2_P12	Loss	1	chr12	80681608	84820483	4138875	Nexus with verification	q21.31	NA
iPSCORE_3_4	iPSCORE_3_4_iPSC_C2_P12	Loss	1	chr2	156854409	156965011	110602	Nexus with verification	q24.1	NA
iPSCORE_3_5	iPSCORE_3_5_iPSC_C9_P15	Loss	1	chr6	92901486	94640629	1739143	Nexus with verification	q15 - q16.1	NA
iPSCORE_3_7	iPSCORE_3_7_iPSC_C7_P14	Gain	1	chr3	37960591	39433102	1472511	Manual Inspection		NA
iPSCORE_3_8	iPSCORE_3_8_iPSC_C6_P12	Loss	1	chr19	2055204	2220055	164851	Nexus with verification	p13.3	NA
iPSCORE_30_1	iPSCORE_30_1_iPSC_C3_P13	Loss	1	chr4	113891923	114199208	307285	Nexus with verification	q25 - q26	NA
iPSCORE_30_2	iPSCORE_30_2_iPSC_C5_P13	Loss	1	chr13	93956399	94362317	405918	Nexus with verification	q31.3	NA
iPSCORE_30_2	iPSCORE_30_2_iPSC_C5_P13	Loss	1	chr15	62136473	62370150	233677	Nexus with verification	q22.2	NA
iPSCORE_30_2	iPSCORE_30_2_iPSC_C5_P13	Loss	1	chr3	60624044	60891402	267358	Nexus with verification	p14.2	NA
iPSCORE_31_1	iPSCORE_31_1_iPSC_C5_P20	Loss	1	chr16	6455763	6716801	261038	Nexus with verification	p13.3	3
iPSCORE_31_1	iPSCORE_31_1_iPSC_C5_P20	Loss	1	chr3	62074383	62251637	177254	Nexus with verification	p14.2	NA
iPSCORE_31_2	iPSCORE_31_2_iPSC_C1_P20	Gain	1	chr10	56575182	57499807	924625	Manual Inspection, Nexus		NA
iPSCORE_31_2	iPSCORE_31_2_iPSC_C1_P20	Gain	1	chr12	121847135	122706845	859710	Manual Inspection		NA
iPSCORE_31_2	iPSCORE_31_2_iPSC_C1_P20	Loss	1	chr2	104036433	114458922	10422489	Manual Inspection, Nexus		NA
iPSCORE_31_2	iPSCORE_31_2_iPSC_C1_P20	Gain	1	chr3	161025324	161204682	179358	Nexus with verification	q26.1	NA
iPSCORE_31_2	iPSCORE_31_2_iPSC_C1_P20	Gain	1	chr5	128382089	128939011	556922	Nexus with verification	q23.3	NA
iPSCORE_31_2	iPSCORE_31_2_iPSC_C1_P20	Loss	1	chr7	69290342	69575557	285215	Nexus with verification	q11.22	NA
iPSCORE_32_2	iPSCORE_32_2_iPSC_C2_P13	Loss	1	chr7	105309271	105548551	239280	Nexus with verification	q22.3	NA
iPSCORE_35_2	iPSCORE_35_2_iPSC_C3_P12	Loss	1	chr3	4444954	4771082	326128	Nexus with verification	p26.1	NA
iPSCORE_36_1	iPSCORE_36_1_iPSC_C2_P12	Gain	1	chr12	77665640	77910483	244843	Nexus with verification	q21.2	NA
iPSCORE_36_1	iPSCORE_36_1_iPSC_C2_P12	Loss	1	chr3	4086473	4254065	167592	Nexus with verification	p26.1	NA
iPSCORE_37_2	iPSCORE_37_2_iPSC_C5_P12	Loss	1	chr16	83449316	83562912	113596	Nexus with verification	q23.3	NA
iPSCORE_37_2	iPSCORE_37_2_iPSC_C5_P12	Loss	1	chr3	99541453	99862733	321280	Nexus with verification	q12.1	NA
iPSCORE_37_2	iPSCORE_37_2_iPSC_C5_P12	Loss	1	chr3	174696654	175099442	402788	Nexus with verification	q26.31	NA
iPSCORE_38_1	iPSCORE_38_1_iPSC_C2_P15	Gain	1	chr13	94151442	94295479	144037	Nexus with verification	q31.3	NA
iPSCORE_39_2	iPSCORE_39_2_iPSC_C7_P13	Loss	1	chr3	62015194	62142822	127628	Nexus with verification	p14.2	NA
iPSCORE_4_1	iPSCORE_4_1_iPSC_C12_P12	Loss	1	chr4	94033333	94274913	241580	Nexus with verification	q22.2	NA
iPSCORE_4_1	iPSCORE_4_1_iPSC_C12_P12	Loss	1	chr8	3896739	4165267	268528	Nexus with verification	p23.2	NA
iPSCORE_4_2	iPSCORE_4_2_iPSC_C5_P12	Loss	1	chr18	20925737	21049836	124099	Nexus with verification	q11.2	NA
iPSCORE_4_3	iPSCORE_4_3_iPSC_C1_P12	Loss	1	chr12	8478560	8711411	232851	Nexus with verification	p13.31	NA
iPSCORE_4_4	iPSCORE_4_4_iPSC_C4_P13	Loss	1	chr16	85301298	85639694	338396	Nexus with verification	q24.1	NA
iPSCORE_4_4	iPSCORE_4_4_iPSC_C4_P13	Gain	1	chr4	99461758	99815888	354130	Nexus with verification	q23	2
iPSCORE_4_4	iPSCORE_4_4_iPSC_C4_P13	Loss	1	chr7	34441877	34721880	280003	Nexus with verification	p14.3	NA
iPSCORE_4_5	iPSCORE_4_5_iPSC_C4_P14	Loss	1	chr10	68160953	68544988	384035	Nexus with verification	q21.3	NA
iPSCORE_4_5	iPSCORE_4_5_iPSC_C4_P14	Loss	1	chr9	28833514	28934865	101351	Nexus with verification	p21.1	NA
iPSCORE_40_1	iPSCORE_40_1_iPSC_C6_P12	Loss	1	chr2	142212780	142319512	106732	Nexus with verification	q22.2	NA
iPSCORE_40_1	iPSCORE_40_1_iPSC_C6_P12	Loss	1	chr4	93854541	94021628	167087	Nexus with verification	q22.2	NA
iPSCORE_40_2	iPSCORE_40_2_iPSC_C4_P13	Gain	1	chr15	32912411	33188632	276221	Nexus with verification	q13.3	NA
iPSCORE_41_1	iPSCORE_41_1_iPSC_C1_P14	Gain	1	chr20	29911035	31214404	1303369	Manual Inspection		NA
iPSCORE_41_1	iPSCORE_41_1_iPSC_C1_P14	Loss	1	chr14	61281358	61535192	253834	Nexus with verification	q23.1	NA
iPSCORE_41_2	iPSCORE_41_2_iPSC_C6_P12	Loss	1	chr2	154474699	154636908	162209	Nexus with verification	q23.3	1
iPSCORE_42_1	iPSCORE_42_1_iPSC_C4_P13	Loss	1	chr2	135925676	136403417	477741	Nexus with verification	q21.3	NA
iPSCORE_44_1	iPSCORE_44_1_iPSC_C12_P15	Gain	1	chr20	30473188	31938047	1464859	Manual Inspection		NA
iPSCORE_46_1	iPSCORE_46_1_iPSC_C5_P12	Gain	1	chr13	57824682	58568036	743354	Nexus with verification	q21.1	NA
iPSCORE_46_1	iPSCORE_46_1_iPSC_C5_P12	Loss	1	chr5	120478636	120869640	391004	Nexus with verification	q23.1	NA
iPSCORE_47_1	iPSCORE_47_1_iPSC_C5_P14	Loss	1	chr11	85481988	85760091	278103	Nexus with verification	q14.1 - q14.2	NA
iPSCORE_47_1	iPSCORE_47_1_iPSC_C5_P14	Loss	1	chr22	30279509	30395443	115934	Nexus with verification	q12.2	NA
iPSCORE_47_1	iPSCORE_47_1_iPSC_C5_P14	Gain	1	chr4	26069606	26582313	512707	Nexus with verification	p15.2	NA
iPSCORE_49_1	iPSCORE_49_1_iPSC_C6_P12	Loss	1	chr20	14719528	15158657	439129	Nexus with verification	p12.1	4
iPSCORE_5_2	iPSCORE_5_2_iPSC_C5_P13	Gain	1	chr5	82860442	83348381	487939	Nexus with verification	q14.3	NA
iPSCORE_5_5	iPSCORE_5_5_iPSC_C3_P13	Loss	1	chr17	55346238	55704649	358411	Nexus with verification	q22	NA
iPSCORE_5_5	iPSCORE_5_5_iPSC_C3_P13	Loss	1	chr20	14858354	15048517	190163	Nexus with verification	p12.1	4
iPSCORE_50_1	iPSCORE_50_1_iPSC_C1_P12	Gain	1	chr8	143808951	146279509	2470558	Manual Inspection		NA
iPSCORE_51_1	iPSCORE_51_1_iPSC_C4_P12	Loss	1	chr5	163504648	170243035	6738387	Nexus with verification	q34 - q35.1	NA
iPSCORE_52_1	iPSCORE_52_1_iPSC_C1_P16	Loss	1	chr20	14299463	14596186	296723	Nexus with verification	p12.1	NA
iPSCORE_52_1	iPSCORE_52_1_iPSC_C1_P16	Loss	1	chr6	45237852	45429089	191237	Nexus with verification	p21.1	NA
iPSCORE_53_1	iPSCORE_53_1_iPSC_C5_P12	Loss	1	chr10	53758628	54015501	256873	Nexus with verification	q21.1	NA
iPSCORE_53_1	iPSCORE_53_1_iPSC_C5_P12	Loss	1	chr9	109649043	109946676	297633	Nexus with verification	q31.2	NA
iPSCORE_55_1	iPSCORE_55_1_iPSC_C6_P13	Loss	1	chr7	69331221	69708996	377775	Nexus with verification	q11.22	NA
iPSCORE_56_1	iPSCORE_56_1_iPSC_C3_P12	Loss	1	chr2	36644852	36763379	118527	Nexus with verification	p22.2	NA
iPSCORE_56_1	iPSCORE_56_1_iPSC_C3_P12	Loss	1	chr7	63971598	64112570	140972	Nexus with verification	q11.21	NA
iPSCORE_56_1	iPSCORE_56_1_iPSC_C3_P12	Loss	1	chr8	60235304	60353015	117711	Nexus with verification	q12.1	NA
iPSCORE_57_1	iPSCORE_57_1_iPSC_C5_P12	Loss	1	chr4	179415615	179601918	186303	Nexus with verification	q34.3	NA
iPSCORE_58_1	iPSCORE_58_1_iPSC_C6_P12	Gain	1	chr14	35793250	35939606	146356	Nexus with verification	q13.2	NA
iPSCORE_58_1	iPSCORE_58_1_iPSC_C6_P12	Loss	1	chr2	153380583	153707500	326917	Nexus with verification	q23.3	NA
iPSCORE_6_1	iPSCORE_6_1_iPSC_C2_P12	Loss	1	chr13	60245313	60536266	290953	Nexus with verification	q21.2	NA
iPSCORE_6_1	iPSCORE_6_1_iPSC_C2_P12	Gain	1	chr8	73874241	74745129	870888	Nexus with verification	q13.3 - q21.11	NA
iPSCORE_6_2	iPSCORE_6_2_iPSC_C5_P12	Gain	1	chr19	52869103	53587371	718268	Manual Inspection, Nexus		NA
iPSCORE_6_2	iPSCORE_6_2_iPSC_C5_P12	Gain	1	chr2	58493400	58851263	357863	Nexus with verification	p16.1	NA
iPSCORE_6_2	iPSCORE_6_2_iPSC_C5_P12	Loss	1	chr3	63833405	63965808	132403	Nexus with verification	p14.1	NA
iPSCORE_6_3	iPSCORE_6_3_iPSC_C6_P12	Loss	1	chr16	79222597	79374576	151979	Nexus with verification	q23.2	NA
iPSCORE_6_5	iPSCORE_6_5_iPSC_C1_P12	Loss	1	chr3	77463943	77659211	195268	Nexus with verification	p12.3	NA
iPSCORE_61_1	iPSCORE_61_1_iPSC_C1_P12	Loss	1	chr11	90194655	90575410	380755	Nexus with verification	q14.3	NA
iPSCORE_63_1	iPSCORE_63_1_iPSC_C2_P12	Loss	1	chr2	236427614	236820422	392808	Nexus with verification	q37.2	NA
iPSCORE_64_1	iPSCORE_64_1_iPSC_C6_P13	Gain	1	chr14	39407895	39870916	463021	Nexus with verification	q21.1	NA
iPSCORE_66_1	iPSCORE_66_1_iPSC_C2_P13	Loss	1	chr9	8733833	13630163	4896330	Manual Inspection		NA
iPSCORE_66_1	iPSCORE_66_1_iPSC_C2_P13	Loss	1	chr8	136809279	137018626	209347	Nexus with verification	q24.23	NA
iPSCORE_67_1	iPSCORE_67_1_iPSC_C5_P12	Loss	1	chr22	28335004	28737984	402980	Nexus with verification	q12.1	5
iPSCORE_69_1	iPSCORE_69_1_iPSC_C1_P12	Gain	1	chr3	66703685	67163881	460196	Manual Inspection		NA
iPSCORE_72_1	iPSCORE_72_1_iPSC_C3_P12	Loss	1	chr12	106267942	106561353	293411	Nexus with verification	q23.3	NA
iPSCORE_72_1	iPSCORE_72_1_iPSC_C3_P12	Loss	1	chr14	89839550	90037290	197740	Nexus with verification	q32.11	NA
iPSCORE_72_1	iPSCORE_72_1_iPSC_C3_P12	Loss	1	chr2	141977104	142277382	300278	Nexus with verification	q22.1 - q22.2	NA
iPSCORE_75_1	iPSCORE_75_1_iPSC_C3_P12	Loss	1	chr20	14394190	14541982	147792	Nexus with verification	p12.1	NA
iPSCORE_76_1	iPSCORE_76_1_iPSC_C3_P12	Loss	1	chr4	183170251	183620839	450588	Nexus with verification	q34.3 - q35.1	NA
iPSCORE_8_2	iPSCORE_8_2_iPSC_C6_P13	Loss	1	chr6	131680097	131867425	187328	Nexus with verification	q23.2	NA
iPSCORE_8_2	iPSCORE_8_2_iPSC_C6_P13	Loss	1	chr7	27332808	27529792	196984	Nexus with verification	p15.2	NA
iPSCORE_8_3	iPSCORE_8_3_iPSC_C4_P13	Trisomy X	0	chrX	181779	155227608	155045829	Manual Inspection		NA
iPSCORE_8_4	iPSCORE_8_4_iPSC_C2_P15	Gain	1	chr6	87000000	103000000	16000000	Manual Inspection		NA
iPSCORE_8_4	iPSCORE_8_4_iPSC_C2_P15	Loss	1	chr11	78477599	78954226	476627	Nexus with verification	q14.1	NA
iPSCORE_83_1	iPSCORE_83_1_iPSC_C6_P12	Loss	1	chr16	6488959	6817144	328185	Nexus with verification	p13.3	3
iPSCORE_83_1	iPSCORE_83_1_iPSC_C6_P12	Loss	1	chr2	154272758	154403750	130992	Nexus with verification	q23.3	1
iPSCORE_83_1	iPSCORE_83_1_iPSC_C6_P12	Loss	1	chr8	121199648	121335994	136346	Nexus with verification	q24.12	NA
iPSCORE_84_1	iPSCORE_84_1_iPSC_C1_P12	Loss	1	chr13	39737588	39997264	259676	Nexus with verification	q13.3	NA
iPSCORE_9_1	iPSCORE_9_1_iPSC_C6_P13	Loss	1	chr1	2632418	3638563	1006145	Nexus with verification	p36.32	NA
iPSCORE_9_2	iPSCORE_9_2_iPSC_C1_P13	Loss	1	chr2	154272758	154636908	364150	Nexus with verification	q23.3	1
iPSCORE_9_2	iPSCORE_9_2_iPSC_C1_P13	Loss	1	chr9	102892988	103165772	272784	Nexus with verification	q31.1	NA
iPSCORE_90_1	iPSCORE_90_1_iPSC_C1_P12	Loss	1	chr2	77259215	79684536	2425321	Manual Inspection, Nexus		NA
iPSCORE_90_1	iPSCORE_90_1_iPSC_C1_P12	Loss	1	chr9	119218006	119322954	104948	Nexus with verification	q33.1	NA
iPSCORE_95_1	iPSCORE_95_1_iPSC_C3_P12	Loss	1	chr10	50927191	51280096	352905	Nexus with verification	q11.23	NA
iPSCORE_96_1	iPSCORE_96_1_iPSC_C5_P12	Loss	1	chr18	37239078	38533717	1294639	Manual Inspection, Nexus		NA
iPSCORE_96_1	iPSCORE_96_1_iPSC_C5_P12	Loss	1	chr6	66534687	68821558	2286871	Nexus with verification	q12	NA
iPSCORE_97_1	iPSCORE_97_1_iPSC_C4_P16	Gain	1	chr12	197841	24113551	23915710	Manual Inspection		NA
iPSCORE_97_1	iPSCORE_97_1_iPSC_C4_P16	Loss	1	chr10	53480723	53638473	157750	Nexus with verification	q21.1	NA
iPSCORE_98_1	iPSCORE_98_1_iPSC_C1_P12	Gain	1	chr14	75678634	76028680	350046	Manual Inspection		NA

## Sheet: Table S3B
iPSCORE_ID	CNV Type	Chromosme position	1st clone	2nd clone	3rd clone	Present in P3 from same clone	Present in P3 from 2nd clone	Present in P3 from 3rd clone
iPSCORE_3_3	Gain	chr10:135656-1948065	C2	C4	C6	yes	no	no
iPSCORE_3_3	Gain	chrX:181779-54864853	C2	C4	C6	yes	no	no
iPSCORE_3_4	Gain	chr1:201105488-249212430	C2	C4	C5	yes	no	no
iPSCORE_3_4	CN Loss	chr12:80681608-84820483	C2	C4	C5	yes	no	no
iPSCORE_3_4	CN Loss	chr2:156854409-156965011	C2	C4	C5	yes	no	no
iPSCORE_8_3	Trisomy X	chrX:181779-155227608	C4	C3	C5	yes	no	no
iPSCORE_8_4	CN Loss	chr11:78477599-78954226	C2	C3	--	yes	no	--
iPSCORE_8_4	Gain	chr6:87000000-103000000	C2	C3	--	no	no	--
iPSCORE_4_3	CN Loss	chr12:8478560-8711411	C1	--	--	yes	--	--
iPSCORE_50_1	Gain	chr8:143808951-146279509	C1	--	--	yes	--	--
iPSCORE_51_1	CN Loss	chr5:163504648-170243035	C4	--	--	yes	--	--
iPSCORE_66_1	CN Loss	chr8:136809279-137018626	C2	C3	C5	yes	no	no
iPSCORE_66_1	Loss	chr9:8733833-13630163	C2	C3	C5	yes	no	yes
iPSCORE_19_2	Gain	chr1:246341231-249212430	C7	--	--	yes	--	--
iPSCORE_19_2	CN Loss	chr13:48271444-48432720	C7	--	--	yes	--	--
iPSCORE_19_2	CN Loss	chr4:99435874-99641847	C7	--	--	yes	--	--
iPSCORE_1_4	LOH	chr1:752566-25193156	C9	C5	C7	yes	no	no
iPSCORE_6_2	Gain	chr19:52869103-53587371	C5	--	--	yes	--	--
iPSCORE_6_2	CN Gain	chr2:58493400-58851263	C5	--	--	yes	--	--
iPSCORE_6_2	CN Loss	chr3:63833405-63965808	C5	--	--	yes	--	--
iPSCORE_11_1	Loss	chr13:102043575-102856507	C2	--	--	no	--	--
iPSCORE_11_1	Gain	chr20:29911035-31823391	C2	--	--	no	--	--
iPSCORE_17_3	CN Loss	chr1:246506997-246669512	C13	--	--	yes	--	--
iPSCORE_17_3	Gain	chr12:191619-6467962	C13	--	--	yes	--	--
iPSCORE_27_2	CN Loss	chr2:153311484-153625219	C4	C1	C3	yes	no	no
iPSCORE_27_2	CN Loss	chr6:90978826-91126492	C4	C1	C3	yes	no	no
iPSCORE_102_1	CN Loss	chr1:246970774-247157105	C1	--	--	yes	--	--
iPSCORE_102_1	CN Gain	chr13:88510234-89887118	C1	--	--	yes	--	--
iPSCORE_102_1	CN Loss	chr16:68791802-68935348	C1	--	--	yes	--	--
iPSCORE_106_1	Gain	chr10:53721176-53966301	C2	--	--	yes	--	--
iPSCORE_112_1	Gain	chr18:13034-8836198	C4	--	--	yes	--	--
iPSCORE_112_1	CN Loss	chr3:25015912-25137548	C4	--	--	yes	--	--
iPSCORE_112_1	Loss	chr9:185632-10346863	C4	--	--	yes	--	--

## Sheet: Table S3C
Location	Region Length	Cytoband Location	Event	Number of Genes	Genes	Minimum STAC Frequency P-value
chr2:154400001-154700000	300000	2q23.3	Loss	0		0.00199997
chr4:99400001-99600000	200000	4q23	Loss, Gain	1	TSPAN5	0.00999999
chr16:6400001-6800000	400000	16p13.3	Loss	1	RBFOX1	0.00799203
chr20:14800001-15100000	300000	20p12.1	Loss	2	MACROD2, MACROD2-AS1	0.000999987
chr22:28300001-28500000	200000	22q12.1	Loss	4	PITPNB, MIR3199,TTC28-AS1, TTC28	0.014
