# Supplementary material for: iPSCORE: A Resource of 222 iPSC Lines Enabling Functional Characterization of Genetic Variation across a Variety of Cell Types
Source: Stem Cell Reports. 2017 Apr 6;8(4):1086–100. doi: 10.1016/j.stemcr.2017.03.012 (PMC5390244; doi:10.1016/j.stemcr.2017.03.012)
Supplement: Table S4. Gene Ontology Terms Associated with Four Gene Cluster Groups in Time-Course Study, Related to Figure 4C [file mmc5.xlsx]

## Sheet: Sheet1
ID	Category	Description	Day	Genes in cluster (Figure 3C)		All of remaining human genes		Log2 ratio	p-value (Goseq)	Bonferroni corrected P
				In GO term	Not in GO term	In GO term	Not in GO term
GO:0035019	BP	somatic stem cell population maintenance	0	7	82	74	20182	4.56524	7.30026e-08	0.000736523
GO:0060795	BP	cell fate commitment involved in formation of primary germ layer	0	5	84	33	20223	5.33855	5.43695e-07	0.00548534
GO:0007267	BP	cell-cell signaling	0	20	69	1191	19065	1.95238	8.91927e-07	0.00899865
GO:0019827	BP	stem cell population maintenance	0	8	81	158	20098	3.59516	1.06253e-06	0.0107198
GO:0098727	BP	maintenance of cell number	0	8	81	160	20096	3.57605	1.16693e-06	0.0117732
GO:0001708	BP	cell fate specification	0	6	83	87	20169	4.06909	4.247e-06	0.042848
GO:0060384	BP	innervation	0	4	85	23	20233	5.57605	4.57913e-06	0.0461989
GO:2000380	BP	regulation of mesoderm development	2	5	21	16	20303	8.47075	8.8496e-12	8.92836e-08
GO:0007369	BP	gastrulation	2	8	18	176	20143	5.21594	2.63885e-11	2.66234e-07
GO:0007498	BP	mesoderm development	2	7	19	121	20198	5.58272	1.24319e-10	1.25425e-06
GO:0003002	BP	regionalization	2	9	17	338	19981	4.41624	1.81123e-10	1.82735e-06
GO:0009790	BP	embryo development	2	12	14	981	19338	3.27286	5.73e-10	5.781e-06
GO:0003306	BP	Wnt signaling pathway involved in heart development	2	4	22	11	20308	8.8009	7.16771e-10	7.2315e-06
GO:0048598	BP	embryonic morphogenesis	2	10	16	579	19740	3.7779	9.9977e-10	1.00867e-05
GO:0042074	BP	cell migration involved in gastrulation	2	4	22	12	20307	8.60825	1.05018e-09	1.05953e-05
GO:0001708	BP	cell fate specification	2	6	20	87	20232	5.85337	1.10242e-09	1.11223e-05
GO:0060911	BP	cardiac cell fate commitment	2	4	22	13	20306	8.43833	1.52668e-09	1.54027e-05
GO:0007389	BP	pattern specification process	2	9	17	436	19883	4.04009	1.83959e-09	1.85596e-05
GO:0035051	BP	cardiocyte differentiation	2	6	20	110	20209	5.49278	4.60784e-09	4.64885e-05
GO:0001704	BP	formation of primary germ layer	2	6	20	113	20206	5.45175	5.66731e-09	5.71775e-05
GO:0023019	BP	signal transduction involved in regulation of gene expression	2	4	22	18	20301	7.8009	6.33705e-09	6.39345e-05
GO:0061317	BP	canonical Wnt signaling pathway involved in cardiac muscle cell fate commitment	2	3	23	4	20315	10	7.84288e-09	7.91268e-05
GO:0061311	BP	cell surface receptor signaling pathway involved in heart development	2	4	22	22	20297	7.43833	1.58327e-08	0.000159736
GO:0001707	BP	mesoderm formation	2	5	21	63	20256	6.0722	1.60191e-08	0.000161616
GO:0061316	BP	canonical Wnt signaling pathway involved in heart development	2	3	23	5	20314	10	1.96302e-08	0.000198049
GO:0048332	BP	mesoderm morphogenesis	2	5	21	67	20252	5.97599	2.196e-08	0.000221555
GO:0016055	BP	Wnt signaling pathway	2	8	18	401	19918	3.98987	2.32247e-08	0.000234314
GO:0045165	BP	cell fate commitment	2	7	19	265	20054	4.40438	3.11854e-08	0.000314629
GO:0009792	BP	embryo development ending in birth or egg hatching	2	9	17	611	19708	3.54456	3.50025e-08	0.00035314
GO:0030111	BP	regulation of Wnt signaling pathway	2	7	19	292	20027	4.26079	5.87829e-08	0.00059306
GO:2000381	BP	negative regulation of mesoderm development	2	3	23	7	20312	9.19322	6.69207e-08	0.000675163
GO:0009996	BP	negative regulation of cell fate specification	2	3	23	7	20312	9.19322	6.79053e-08	0.000685097
GO:0042661	BP	regulation of mesodermal cell fate specification	2	3	23	7	20312	9.19322	6.79053e-08	0.000685097
GO:0060795	BP	cell fate commitment involved in formation of primary germ layer	2	4	22	33	20286	6.75027	8.84744e-08	0.000892618
GO:0001714	BP	endodermal cell fate specification	2	3	23	8	20311	8.87129	1.06939e-07	0.00107891
GO:0060923	BP	cardiac muscle cell fate commitment	2	3	23	8	20311	8.87129	1.07216e-07	0.0010817
GO:0009952	BP	anterior/posterior pattern specification	2	6	20	202	20117	4.57851	1.78079e-07	0.00179664
GO:0035987	BP	endodermal cell differentiation	2	4	22	44	20275	6.28633	2.86024e-07	0.0028857
GO:0010454	BP	negative regulation of cell fate commitment	2	3	23	12	20307	8.02329	4.22153e-07	0.0042591
GO:0048863	BP	stem cell differentiation	2	6	20	243	20076	4.30447	5.26454e-07	0.00531139
GO:0007501	BP	mesodermal cell fate specification	2	3	23	13	20306	7.87129	5.50214e-07	0.00555111
GO:0043009	BP	chordate embryonic development	2	8	18	605	19714	3.38667	5.5692e-07	0.00561876
GO:0009653	BP	anatomical structure morphogenesis	2	14	12	2678	17641	2.03623	6.55417e-07	0.0066125
GO:0001706	BP	endoderm formation	2	4	22	54	20265	5.9644	6.62999e-07	0.006689
GO:0001711	BP	endodermal cell fate commitment	2	3	23	15	20304	7.60825	8.75921e-07	0.00883716
GO:0060070	BP	canonical Wnt signaling pathway	2	6	20	272	20047	4.13793	9.91602e-07	0.0100043
GO:0042659	BP	regulation of cell fate specification	2	3	23	16	20303	7.49278	1.06961e-06	0.0107913
GO:0042693	BP	muscle cell fate commitment	2	3	23	17	20302	7.38586	1.2609e-06	0.0127212
GO:0007507	BP	heart development	2	7	19	460	19859	3.59224	1.30649e-06	0.0131811
GO:0036342	BP	post-anal tail morphogenesis	2	3	23	18	20301	7.28633	1.55069e-06	0.0156449
GO:0001710	BP	mesodermal cell fate commitment	2	3	23	18	20301	7.28633	1.56408e-06	0.0157801
GO:2000043	BP	regulation of cardiac cell fate specification	2	2	24	2	20317	10	1.65166e-06	0.0166636
GO:0010002	BP	cardioblast differentiation	2	3	23	19	20300	7.19322	1.88164e-06	0.0189838
GO:0000904	BP	cell morphogenesis involved in differentiation	2	9	17	1004	19315	2.81963	2.29001e-06	0.0231039
GO:0007492	BP	endoderm development	2	4	22	75	20244	5.45851	2.51173e-06	0.0253408
GO:0030178	BP	negative regulation of Wnt signaling pathway	2	5	21	181	20138	4.47075	2.94452e-06	0.0297073
GO:0009888	BP	tissue development	2	11	15	1744	18575	2.30863	3.51707e-06	0.0354837
GO:0060349	BP	bone morphogenesis	2	4	22	87	20232	5.23322	4.43533e-06	0.044748
GO:0014034	BP	neural crest cell fate commitment	2	2	24	3	20316	10	4.80101e-06	0.0484374
GO:0060912	BP	cardiac cell fate specification	2	2	24	3	20316	10	4.95132e-06	0.0499539
GO:0007275	BP	multicellular organismal development	5	32	9	4735	15569	1.74964	0	0
GO:0007389	BP	pattern specification process	5	13	28	436	19868	3.92493	0	0
GO:0009653	BP	anatomical structure morphogenesis	5	26	15	2678	17626	2.27658	0	0
GO:0009790	BP	embryo development	5	18	23	981	19323	3.20754	0	0
GO:0009887	BP	organ morphogenesis	5	20	21	906	19398	3.47977	0	0
GO:0009888	BP	tissue development	5	22	19	1744	18560	2.65857	0	0
GO:0032502	BP	developmental process	5	33	8	5606	14698	1.54916	0	0
GO:0044767	BP	single-organism developmental process	5	33	8	5523	14781	1.57081	0	0
GO:0048598	BP	embryonic morphogenesis	5	17	24	579	19725	3.90204	0	0
GO:0035239	BP	tube morphogenesis	5	12	29	364	19940	4.07454	1.35146e-11	1.36349e-07
GO:0035295	BP	tube development	5	14	27	599	19705	3.56407	1.92282e-11	1.93994e-07
GO:0048513	BP	organ development	5	25	16	2966	17338	2.07077	1.43982e-10	1.45263e-06
GO:0048646	BP	anatomical structure formation involved in morphogenesis	5	17	24	1115	19189	2.93581	1.49694e-10	1.51026e-06
GO:0001655	BP	urogenital system development	5	11	30	312	19992	4.17482	1.63544e-10	1.64999e-06
GO:0048856	BP	anatomical structure development	5	31	10	4971	15333	1.63291	2.47244e-10	2.49444e-06
GO:0060429	BP	epithelium development	5	16	25	1067	19237	2.91146	9.18267e-10	9.2644e-06
GO:0048562	BP	embryonic organ morphogenesis	5	10	31	288	20016	4.152	1.12878e-09	1.13883e-05
GO:0048731	BP	system development	5	28	13	4194	16110	1.73192	2.31803e-09	2.33866e-05
GO:0048568	BP	embryonic organ development	5	11	30	431	19873	3.69419	3.69662e-09	3.72952e-05
GO:0003002	BP	regionalization	5	10	31	338	19966	3.91338	4.70578e-09	4.74767e-05
GO:0007369	BP	gastrulation	5	8	33	176	20128	4.55669	1.07786e-08	0.000108746
GO:0043009	BP	chordate embryonic development	5	12	29	605	19699	3.32208	1.15504e-08	0.000116532
GO:0048729	BP	tissue morphogenesis	5	12	29	592	19712	3.35406	1.16695e-08	0.000117733
GO:0001501	BP	skeletal system development	5	11	30	487	19817	3.51362	1.22317e-08	0.000123406
GO:0009792	BP	embryo development ending in birth or egg hatching	5	12	29	611	19693	3.30756	1.28663e-08	0.000129808
GO:0001822	BP	kidney development	5	9	32	260	20044	4.14739	1.33092e-08	0.000134277
GO:0072001	BP	renal system development	5	9	32	275	20029	4.06365	2.18257e-08	0.000220199
GO:0048608	BP	reproductive structure development	5	10	31	414	19890	3.61272	3.03665e-08	0.000306368
GO:0061458	BP	reproductive system development	5	10	31	418	19886	3.59851	3.30251e-08	0.00033319
GO:0044707	BP	single-multicellular organism process	5	32	9	6521	13783	1.28523	5.06771e-08	0.000511282
GO:0001568	BP	blood vessel development	5	11	30	550	19754	3.3343	5.33851e-08	0.000538603
GO:0001944	BP	vasculature development	5	11	30	572	19732	3.27658	7.73674e-08	0.000780559
GO:0007548	BP	sex differentiation	5	8	33	255	20049	4.00064	1.00649e-07	0.00101544
GO:0048863	BP	stem cell differentiation	5	8	33	243	20061	4.07249	1.01403e-07	0.00102306
GO:0072358	BP	cardiovascular system development	5	13	28	886	19418	2.87961	1.05446e-07	0.00106384
GO:0072359	BP	circulatory system development	5	13	28	886	19418	2.87961	1.05446e-07	0.00106384
GO:0032501	BP	multicellular organismal process	5	32	9	6758	13546	1.23348	1.2502e-07	0.00126132
GO:0048514	BP	blood vessel morphogenesis	5	10	31	484	19820	3.38219	1.69856e-07	0.00171368
GO:0043565	MF	sequence-specific DNA binding	5	13	28	999	19305	2.704	2.63138e-07	0.0026548
GO:2000736	BP	regulation of stem cell differentiation	5	6	35	111	20193	4.81973	2.89698e-07	0.00292276
GO:0045595	BP	regulation of cell differentiation	5	15	26	1396	18908	2.4244	3.27041e-07	0.00329951
GO:0051239	BP	regulation of multicellular organismal process	5	19	22	2364	17940	2.00156	3.36336e-07	0.0033933
GO:0001704	BP	formation of primary germ layer	5	6	35	113	20191	4.7925	3.78092e-07	0.00381457
GO:0001525	BP	angiogenesis	5	9	32	406	19898	3.48594	3.96948e-07	0.0040048
GO:0048468	BP	cell development	5	18	23	2069	18235	2.11682	4.42321e-07	0.00446258
GO:0060487	BP	lung epithelial cell differentiation	5	4	37	29	20275	6.30515	4.52515e-07	0.00456543
GO:0060479	BP	lung cell differentiation	5	4	37	30	20274	6.24857	5.22685e-07	0.00527337
GO:0048705	BP	skeletal system morphogenesis	5	7	34	212	20092	4.07688	6.17904e-07	0.00623403
GO:0061061	BP	muscle structure development	5	10	31	566	19738	3.152	6.2879e-07	0.00634386
GO:0060485	BP	mesenchyme development	5	7	34	217	20087	4.04212	6.82912e-07	0.0068899
GO:0030154	BP	cell differentiation	5	23	18	3629	16675	1.65639	7.65717e-07	0.00772532
GO:0051094	BP	positive regulation of developmental process	5	13	28	1098	19206	2.56597	8.34023e-07	0.00841446
GO:0006357	BP	regulation of transcription from RNA polymerase II promoter	5	16	25	1764	18540	2.17752	8.95092e-07	0.00903059
GO:0003006	BP	developmental process involved in reproduction	5	10	31	609	19695	3.04452	9.1498e-07	0.00923123
GO:0060562	BP	epithelial tube morphogenesis	5	8	33	324	19980	3.64523	1.09573e-06	0.0110549
GO:0002009	BP	morphogenesis of an epithelium	5	9	32	462	19842	3.29557	1.47589e-06	0.0148903
GO:0042692	BP	muscle cell differentiation	5	8	33	352	19952	3.52274	1.5715e-06	0.0158549
GO:0007507	BP	heart development	5	9	32	460	19844	3.30195	1.64124e-06	0.0165585
GO:0001656	BP	metanephros development	5	5	36	88	20216	4.8959	2.5848e-06	0.026078
GO:0048704	BP	embryonic skeletal system morphogenesis	5	5	36	94	20210	4.7952	2.67094e-06	0.0269471
GO:0048869	BP	cellular developmental process	5	23	18	3890	16414	1.55557	2.77414e-06	0.0279883
GO:0035282	BP	segmentation	5	5	36	93	20211	4.8115	2.84671e-06	0.0287204
GO:0060428	BP	lung epithelium development	5	4	37	44	20260	5.62708	2.91243e-06	0.0293835
GO:0007167	BP	enzyme linked receptor protein signaling pathway	5	13	28	1210	19094	2.42424	3.00972e-06	0.030365
GO:0009889	BP	regulation of biosynthetic process	5	23	18	4019	16285	1.50823	3.4035e-06	0.0343379
GO:0051145	BP	smooth muscle cell differentiation	5	4	37	46	20258	5.55669	3.97177e-06	0.0400712
GO:0048738	BP	cardiac muscle tissue development	5	6	35	174	20130	4.14165	4.13436e-06	0.0417115
GO:0060255	BP	regulation of macromolecule metabolic process	5	27	14	5513	14791	1.28236	4.16635e-06	0.0420343
GO:0009891	BP	positive regulation of biosynthetic process	5	15	26	1754	18550	2.09186	4.18392e-06	0.0422115
GO:0003206	BP	cardiac chamber morphogenesis	5	5	36	101	20203	4.68597	4.29004e-06	0.0432822
GO:0007368	BP	determination of left/right symmetry	5	5	36	102	20202	4.67102	4.66511e-06	0.0470663
GO:0044449	CC	contractile fiber part	15	43	231	201	19870	4.29745	2.19905e-36	2.21862e-32
GO:0030017	CC	sarcomere	15	41	233	183	19888	4.38277	1.22366e-35	1.23455e-31
GO:0043292	CC	contractile fiber	15	43	231	219	19852	4.1418	1.1532e-34	1.16347e-30
GO:0060537	BP	muscle tissue development	15	50	224	343	19728	3.62406	3.79774e-33	3.83154e-29
GO:0030016	CC	myofibril	15	41	233	208	19863	4.14881	5.01366e-33	5.05828e-29
GO:0007507	BP	heart development	15	55	219	460	19611	3.29454	1.12677e-31	1.13679e-27
GO:0061061	BP	muscle structure development	15	58	216	566	19505	3.04426	9.42036e-31	9.5042e-27
GO:0048738	BP	cardiac muscle tissue development	15	37	237	174	19897	4.28638	1.3541e-30	1.36615e-26
GO:0014706	BP	striated muscle tissue development	15	46	228	329	19742	3.55387	8.89906e-30	8.97826e-26
GO:0072358	BP	cardiovascular system development	15	70	204	886	19185	2.63182	1.70297e-29	1.71813e-25
GO:0072359	BP	circulatory system development	15	70	204	886	19185	2.63182	1.70297e-29	1.71813e-25
GO:0009888	BP	tissue development	15	96	178	1744	18327	2.07342	2.09324e-29	2.11187e-25
GO:0003012	BP	muscle system process	15	45	229	348	19723	3.42364	1.55911e-28	1.57298e-24
GO:0048513	BP	organ development	15	123	151	2966	17105	1.64428	1.11095e-27	1.12083e-23
GO:0006936	BP	muscle contraction	15	40	234	288	19783	3.54269	1.25412e-26	1.26528e-22
GO:0042692	BP	muscle cell differentiation	15	43	231	352	19719	3.32976	6.2273e-26	6.28272e-22
GO:0044707	BP	single-multicellular organism process	15	183	91	6521	13550	1.06085	3.78979e-25	3.82352e-21
GO:0051146	BP	striated muscle cell differentiation	15	36	238	242	19829	3.65839	1.12987e-24	1.13993e-20
GO:0048731	BP	system development	15	144	130	4194	15877	1.36118	1.30967e-24	1.32132e-20
GO:0048856	BP	anatomical structure development	15	158	116	4971	15100	1.24602	1.99306e-24	2.0108e-20
GO:0032501	BP	multicellular organismal process	15	185	89	6758	13313	1.02401	2.52652e-24	2.54901e-20
GO:0009887	BP	organ morphogenesis	15	64	210	906	19165	2.45729	2.60284e-24	2.626e-20
GO:0044057	BP	regulation of system process	15	44	230	431	19640	3.0382	9.68331e-24	9.76949e-20
GO:0044767	BP	single-organism developmental process	15	164	110	5523	14548	1.14477	1.49467e-22	1.50797e-18
GO:0032502	BP	developmental process	15	165	109	5606	14465	1.13163	2.37612e-22	2.39726e-18
GO:0003008	BP	system process	15	85	189	1878	18193	1.77619	2.51676e-22	2.53915e-18
GO:0051239	BP	regulation of multicellular organismal process	15	100	174	2364	17707	1.67416	3.28247e-22	3.31169e-18
GO:0007275	BP	multicellular organismal development	15	149	125	4735	15336	1.23111	7.44034e-22	7.50656e-18
GO:0055002	BP	striated muscle cell development	15	26	248	132	19939	4.14748	3.4231e-21	3.45357e-17
GO:0030239	BP	myofibril assembly	15	19	255	54	20017	5.29361	7.21826e-21	7.2825e-17
GO:0035051	BP	cardiocyte differentiation	15	24	250	110	19961	4.33366	1.53832e-20	1.55201e-16
GO:0003007	BP	heart morphogenesis	15	31	243	214	19857	3.61346	2.43509e-20	2.45677e-16
GO:0007517	BP	muscle organ development	15	37	237	347	19724	3.10829	3.97264e-20	4.00799e-16
GO:0055001	BP	muscle cell development	15	26	248	145	19926	3.98058	4.4429e-20	4.48244e-16
GO:0009653	BP	anatomical structure morphogenesis	15	104	170	2678	17393	1.54561	1.31791e-19	1.32964e-15
GO:0031674	CC	I band	15	24	250	123	19948	4.13057	1.60825e-19	1.62256e-15
GO:0008015	BP	blood circulation	15	39	235	422	19649	2.87916	1.8298e-19	1.84609e-15
GO:0048729	BP	tissue morphogenesis	15	47	227	592	19479	2.63944	1.93485e-19	1.95207e-15
GO:0003013	BP	circulatory system process	15	39	235	424	19647	2.87165	2.16776e-19	2.18706e-15
GO:0060415	BP	muscle tissue morphogenesis	15	19	255	65	20006	4.89933	4.2461e-19	4.28389e-15
GO:0003206	BP	cardiac chamber morphogenesis	15	22	252	101	19970	4.33061	6.1193e-19	6.17377e-15
GO:0048644	BP	muscle organ morphogenesis	15	19	255	71	20000	4.72245	2.41056e-18	2.43202e-14
GO:0003205	BP	cardiac chamber development	15	23	251	122	19949	4.06917	4.20923e-18	4.24669e-14
GO:0003208	BP	cardiac ventricle morphogenesis	15	18	256	62	20009	4.88546	4.48734e-18	4.52728e-14
GO:0060047	BP	heart contraction	15	26	248	186	19885	3.55347	1.00925e-17	1.01824e-13
GO:0055008	BP	cardiac muscle tissue morphogenesis	15	17	257	55	20016	5.0145	1.1112e-17	1.12109e-13
GO:0003015	BP	heart process	15	26	248	188	19883	3.53555	1.33092e-17	1.34277e-13
GO:0055007	BP	cardiac muscle cell differentiation	15	20	254	91	19980	4.34714	2.14982e-17	2.16896e-13
GO:0030018	CC	Z disc	15	21	253	109	19962	4.10785	4.39137e-17	4.43045e-13
GO:0048646	BP	anatomical structure formation involved in morphogenesis	15	60	214	1115	18956	2.03883	4.85167e-17	4.89485e-13
GO:0030154	BP	cell differentiation	15	117	157	3629	16442	1.26725	1.1583e-16	1.16861e-12
GO:0090257	BP	regulation of muscle system process	15	25	249	196	19875	3.40097	3.94403e-16	3.97914e-12
GO:0003231	BP	cardiac ventricle development	15	19	255	94	19977	4.19407	1.14252e-15	1.15269e-11
GO:0045214	BP	sarcomere organization	15	13	261	32	20039	5.62747	1.18956e-15	1.20015e-11
GO:0007389	BP	pattern specification process	15	35	239	436	19635	2.65679	2.53658e-15	2.55915e-11
GO:1903522	BP	regulation of blood circulation	15	26	248	232	19839	3.1889	2.75644e-15	2.78098e-11
GO:0006941	BP	striated muscle contraction	15	20	254	123	19948	3.81039	3.65046e-15	3.68295e-11
GO:0055013	BP	cardiac muscle cell development	15	15	259	54	20017	4.79645	3.89921e-15	3.93392e-11
GO:0048869	BP	cellular developmental process	15	118	156	3890	16181	1.17649	9.14302e-15	9.22439e-11
GO:0060485	BP	mesenchyme development	15	25	249	217	19854	3.23386	9.18427e-15	9.26601e-11
GO:0055006	BP	cardiac cell development	15	15	259	57	20014	4.68954	1.14942e-14	1.15965e-10
GO:0008016	BP	regulation of heart contraction	15	22	252	166	19905	3.46447	1.38962e-14	1.40198e-10
GO:0009790	BP	embryo development	15	52	222	981	19090	2.01587	1.62894e-14	1.64344e-10
GO:0060048	BP	cardiac muscle contraction	15	17	257	88	19983	4.11268	2.07275e-14	2.0912e-10
GO:0051241	BP	negative regulation of multicellular organismal process	15	49	225	925	19146	2.01488	2.18657e-14	2.20603e-10
GO:0050793	BP	regulation of developmental process	15	78	196	2027	18044	1.53185	2.75049e-14	2.77497e-10
GO:0060429	BP	epithelium development	15	53	221	1067	19004	1.91704	5.79313e-14	5.84468e-10
GO:0048468	BP	cell development	15	79	195	2069	18002	1.52019	5.94045e-14	5.99332e-10
GO:0005615	CC	extracellular space	15	54	220	1262	18809	1.69144	8.11014e-14	8.18232e-10
GO:0007423	BP	sensory organ development	15	36	238	505	19566	2.47144	8.17299e-14	8.24573e-10
GO:0048568	BP	embryonic organ development	15	33	241	431	19640	2.58273	8.42522e-14	8.5002e-10
GO:0035295	BP	tube development	15	39	235	599	19472	2.33108	1.10063e-13	1.11042e-09
GO:0030049	BP	muscle filament sliding	15	12	262	38	20033	5.05948	1.34126e-13	1.35319e-09
GO:0033275	BP	actin-myosin filament sliding	15	12	262	38	20033	5.05948	1.34126e-13	1.35319e-09
GO:0051094	BP	positive regulation of developmental process	15	53	221	1098	18973	1.8736	2.20317e-13	2.22277e-09
GO:0031032	BP	actomyosin structure organization	15	20	254	143	19928	3.55438	3.56618e-13	3.59792e-09
GO:0003229	BP	ventricular cardiac muscle tissue development	15	13	261	47	20024	4.78794	4.71878e-13	4.76078e-09
GO:0065008	BP	regulation of biological quality	15	103	171	3362	16709	1.19125	5.00325e-13	5.04778e-09
GO:0015629	CC	actin cytoskeleton	15	32	242	430	19641	2.53834	6.74289e-13	6.8029e-09
GO:0001568	BP	blood vessel development	15	36	238	550	19521	2.33926	7.93184e-13	8.00244e-09
GO:0048562	BP	embryonic organ morphogenesis	15	26	248	288	19783	2.84198	1.06083e-12	1.07027e-08
GO:0045944	BP	positive regulation of transcription from RNA polymerase II promoter	15	49	225	1002	19069	1.89334	1.11482e-12	1.12475e-08
GO:0055010	BP	ventricular cardiac muscle tissue morphogenesis	15	12	262	40	20031	4.95257	1.14677e-12	1.15698e-08
GO:0060419	BP	heart growth	15	14	260	62	20009	4.39735	1.15549e-12	1.16578e-08
GO:0048863	BP	stem cell differentiation	15	24	250	243	19828	2.98514	1.64952e-12	1.6642e-08
GO:0009891	BP	positive regulation of biosynthetic process	15	67	207	1754	18317	1.52081	1.7263e-12	1.74167e-08
GO:0045595	BP	regulation of cell differentiation	15	59	215	1396	18675	1.67282	1.93617e-12	1.9534e-08
GO:0001944	BP	vasculature development	15	36	238	572	19499	2.2788	2.39919e-12	2.42054e-08
GO:0031672	CC	A band	15	11	263	34	20037	5.11083	2.56292e-12	2.58573e-08
GO:0010628	BP	positive regulation of gene expression	15	65	209	1666	18405	1.55257	2.69005e-12	2.714e-08
GO:0034774	CC	secretory granule lumen	15	13	261	63	20008	4.23155	3.59687e-12	3.62888e-08
GO:0048598	BP	embryonic morphogenesis	15	36	238	579	19492	2.26008	3.78129e-12	3.81495e-08
GO:0055017	BP	cardiac muscle tissue growth	15	13	261	55	20016	4.48308	4.01227e-12	4.04798e-08
GO:0010557	BP	positive regulation of macromolecule biosynthetic process	15	63	211	1604	18467	1.56259	4.16483e-12	4.20189e-08
GO:2000026	BP	regulation of multicellular organismal development	15	61	213	1505	18566	1.60984	4.86731e-12	4.91063e-08
GO:0070252	BP	actin-mediated cell contraction	15	13	261	60	20011	4.32081	6.49117e-12	6.54894e-08
GO:1901861	BP	regulation of muscle tissue development	15	16	258	102	19969	3.7487	6.52636e-12	6.58444e-08
GO:0045893	BP	positive regulation of transcription, DNA-templated	15	58	216	1408	18663	1.6342	8.09264e-12	8.16467e-08
GO:1903508	BP	positive regulation of nucleic acid-templated transcription	15	58	216	1408	18663	1.6342	8.09264e-12	8.16467e-08
GO:0001501	BP	skeletal system development	15	32	242	487	19584	2.34524	8.94486e-12	9.02447e-08
GO:0060205	CC	cytoplasmic membrane-bounded vesicle lumen	15	14	260	83	19988	3.87379	9.59498e-12	9.68038e-08
GO:0031983	CC	vesicle lumen	15	14	260	84	19987	3.85303	1.17032e-11	1.18073e-07
GO:0042127	BP	regulation of cell proliferation	15	57	217	1437	18634	1.5774	1.37214e-11	1.38436e-07
GO:0051254	BP	positive regulation of RNA metabolic process	15	59	215	1473	18598	1.59204	1.41191e-11	1.42448e-07
GO:1902680	BP	positive regulation of RNA biosynthetic process	15	58	216	1436	18635	1.60458	1.59068e-11	1.60484e-07
GO:0045935	BP	positive regulation of nucleobase-containing compound metabolic process	15	63	211	1663	18408	1.50839	1.80272e-11	1.81877e-07
GO:0031328	BP	positive regulation of cellular biosynthetic process	15	64	210	1720	18351	1.48148	2.00873e-11	2.02661e-07
GO:0006937	BP	regulation of muscle contraction	15	18	256	154	19917	3.25742	2.1028e-11	2.12152e-07
GO:0002576	BP	platelet degranulation	15	14	260	85	19986	3.83257	2.13227e-11	2.15124e-07
GO:0036379	CC	myofilament	15	9	265	24	20047	5.438	2.17137e-11	2.1907e-07
GO:0003002	BP	regionalization	15	26	248	338	19733	2.59	2.58855e-11	2.61159e-07
GO:0033002	BP	muscle cell proliferation	15	17	257	136	19935	3.36761	2.96842e-11	2.99483e-07
GO:0001228	MF	transcriptional activator activity, RNA polymerase II transcription regulatory region sequence-specific binding	15	25	249	319	19752	2.61915	5.33025e-11	5.37768e-07
GO:0014855	BP	striated muscle cell proliferation	15	12	262	52	20019	4.438	5.58053e-11	5.6302e-07
GO:0072562	CC	blood microparticle	15	15	259	115	19956	3.438	5.64638e-11	5.69663e-07
GO:0031093	CC	platelet alpha granule lumen	15	11	263	48	20023	4.42494	6.25318e-11	6.30883e-07
GO:0051240	BP	positive regulation of multicellular organismal process	15	54	220	1341	18730	1.60005	6.93438e-11	6.99609e-07
GO:0008283	BP	cell proliferation	15	65	209	1858	18213	1.38917	9.38604e-11	9.46957e-07
GO:0051173	BP	positive regulation of nitrogen compound metabolic process	15	63	211	1738	18333	1.4423	9.53552e-11	9.62039e-07
GO:0008092	MF	cytoskeletal protein binding	15	40	234	786	19285	1.95386	1.03013e-10	1.0393e-06
GO:0048518	BP	positive regulation of biological process	15	130	144	5180	14891	0.895262	1.17058e-10	1.181e-06
GO:0001077	MF	transcriptional activator activity, RNA polymerase II core promoter proximal region sequence-specific binding	15	21	253	229	19842	2.86684	1.26638e-10	1.27765e-06
GO:0009611	BP	response to wounding	15	44	230	988	19083	1.75175	1.69386e-10	1.70894e-06
GO:0003151	BP	outflow tract morphogenesis	15	12	262	59	20012	4.20534	1.7802e-10	1.79605e-06
GO:0090596	BP	sensory organ morphogenesis	15	22	252	251	19820	2.79519	1.78151e-10	1.79736e-06
GO:0055024	BP	regulation of cardiac muscle tissue development	15	11	263	47	20024	4.46447	2.07275e-10	2.0912e-06
GO:0008284	BP	positive regulation of cell proliferation	15	38	236	789	19282	1.87022	2.44444e-10	2.4662e-06
GO:0048514	BP	blood vessel morphogenesis	15	30	244	484	19587	2.2553	2.56e-10	2.58278e-06
GO:0048736	BP	appendage development	15	18	256	169	19902	3.10648	3.09138e-10	3.1189e-06
GO:0060173	BP	limb development	15	18	256	169	19902	3.10648	3.09138e-10	3.1189e-06
GO:0030048	BP	actin filament-based movement	15	13	261	79	19992	3.83101	4.11548e-10	4.15211e-06
GO:0000981	MF	RNA polymerase II transcription factor activity, sequence-specific DNA binding	15	34	240	625	19446	2.05541	4.15162e-10	4.18857e-06
GO:0003148	BP	outflow tract septum morphogenesis	15	7	267	13	20058	6.39735	4.38554e-10	4.42457e-06
GO:0035265	BP	organ growth	15	16	258	131	19940	3.32947	4.50425e-10	4.54434e-06
GO:0030198	BP	extracellular matrix organization	15	26	248	378	19693	2.41597	6.52364e-10	6.5817e-06
GO:0016202	BP	regulation of striated muscle tissue development	15	14	260	100	19971	3.55605	6.65924e-10	6.71851e-06
GO:0048732	BP	gland development	15	27	247	418	19653	2.31882	6.66869e-10	6.72804e-06
GO:0006357	BP	regulation of transcription from RNA polymerase II promoter	15	62	212	1764	18307	1.39614	6.91164e-10	6.97315e-06
GO:0043062	BP	extracellular structure organization	15	26	248	379	19692	2.41188	6.9823e-10	7.04445e-06
GO:0048634	BP	regulation of muscle organ development	15	14	260	102	19969	3.52289	8.53481e-10	8.61077e-06
GO:0060038	BP	cardiac muscle cell proliferation	15	10	264	39	20032	4.63891	8.56622e-10	8.64245e-06
GO:0048844	BP	artery morphogenesis	15	11	263	52	20019	4.27684	1.00228e-09	1.0112e-05
GO:0051093	BP	negative regulation of developmental process	15	36	238	736	19335	1.89368	1.02658e-09	1.03571e-05
GO:0048762	BP	mesenchymal cell differentiation	15	17	257	161	19910	3.0925	1.1266e-09	1.13662e-05
GO:0030029	BP	actin filament-based process	15	32	242	580	19491	2.07693	1.20958e-09	1.22035e-05
GO:0009719	BP	response to endogenous stimulus	15	58	216	1631	18440	1.41364	1.25806e-09	1.26925e-05
GO:0071495	BP	cellular response to endogenous stimulus	15	49	225	1231	18840	1.58266	1.30602e-09	1.31764e-05
GO:0031091	CC	platelet alpha granule	15	11	263	62	20009	3.96197	1.42169e-09	1.43435e-05
GO:0048483	BP	autonomic nervous system development	15	10	264	44	20027	4.40943	1.43782e-09	1.45062e-05
GO:0001654	BP	eye development	15	24	250	332	19739	2.49314	1.44083e-09	1.45365e-05
GO:0003215	BP	cardiac right ventricle morphogenesis	15	7	267	16	20055	5.81239	2.3755e-09	2.39664e-05
GO:0014031	BP	mesenchymal cell development	15	16	258	148	19923	3.13057	2.55089e-09	2.57359e-05
GO:0050878	BP	regulation of body fluid levels	15	34	240	692	19379	1.90048	2.97549e-09	3.00197e-05
GO:0003779	MF	actin binding	15	25	249	376	19695	2.36349	3.15471e-09	3.18278e-05
GO:0032879	BP	regulation of localization	15	70	204	2228	17843	1.22877	3.26373e-09	3.29278e-05
GO:0002009	BP	morphogenesis of an epithelium	15	28	246	462	19609	2.22077	3.28915e-09	3.31842e-05
GO:0048864	BP	stem cell development	15	16	258	152	19919	3.0875	3.71349e-09	3.74654e-05
GO:2000826	BP	regulation of heart morphogenesis	15	8	266	26	20045	5.00504	4.12314e-09	4.15984e-05
GO:0006928	BP	movement of cell or subcellular component	15	62	212	1839	18232	1.33393	4.38388e-09	4.42289e-05
GO:0000982	MF	transcription factor activity, RNA polymerase II core promoter proximal region sequence-specific binding	15	23	251	326	19745	2.45535	4.64251e-09	4.68383e-05
GO:0060840	BP	artery development	15	11	263	60	20011	4.01968	4.86837e-09	4.91169e-05
GO:0061448	BP	connective tissue development	15	19	255	228	19843	2.71553	5.22687e-09	5.27339e-05
GO:0042060	BP	wound healing	15	34	240	702	19369	1.87872	5.72774e-09	5.77871e-05
GO:0008307	MF	structural constituent of muscle	15	9	265	40	20031	4.39069	6.19567e-09	6.25081e-05
GO:0048522	BP	positive regulation of cellular process	15	112	162	4477	15594	0.890551	6.55495e-09	6.61329e-05
GO:0003209	BP	cardiac atrium morphogenesis	15	8	266	26	20045	5.00504	6.60637e-09	6.66516e-05
GO:0043565	MF	sequence-specific DNA binding	15	42	232	999	19072	1.6649	6.71081e-09	6.77053e-05
GO:0005865	CC	striated muscle thin filament	15	7	267	21	20050	5.17496	6.95165e-09	7.01352e-05
GO:0045165	BP	cell fate commitment	15	20	254	265	19806	2.56025	8.49151e-09	8.56708e-05
GO:0007596	BP	blood coagulation	15	29	245	541	19530	2.03294	8.69983e-09	8.77726e-05
GO:0048523	BP	negative regulation of cellular process	15	102	172	3984	16087	0.924803	9.09929e-09	9.18027e-05
GO:0016459	CC	myosin complex	15	11	263	65	20006	3.87951	9.348e-09	9.4312e-05
GO:0055025	BP	positive regulation of cardiac muscle tissue development	15	8	266	26	20045	5.00504	9.5216e-09	9.60635e-05
GO:1901863	BP	positive regulation of muscle tissue development	15	10	264	51	20020	4.13934	9.56032e-09	9.6454e-05
GO:0050817	BP	coagulation	15	29	245	546	19525	2.01892	1.05762e-08	0.000106704
GO:0007599	BP	hemostasis	15	29	245	546	19525	2.01892	1.06478e-08	0.000107426
GO:0030168	BP	platelet activation	15	19	255	244	19827	2.60911	1.07474e-08	0.00010843
GO:0065007	BP	biological regulation	15	209	65	10849	9222	0.505111	1.14795e-08	0.000115817
GO:0040007	BP	growth	15	39	235	921	19150	1.67573	1.16194e-08	0.000117228
GO:0032989	BP	cellular component morphogenesis	15	54	220	1494	18577	1.438	1.19013e-08	0.000120072
GO:0003207	BP	cardiac chamber formation	15	6	268	12	20059	6.17496	1.40596e-08	0.000141847
GO:0045597	BP	positive regulation of cell differentiation	15	36	238	790	19281	1.78647	1.4582e-08	0.000147118
GO:0043010	BP	camera-type eye development	15	21	253	288	19783	2.50658	1.53483e-08	0.000154849
GO:0050789	BP	regulation of biological process	15	201	73	10316	9755	0.521805	1.68462e-08	0.000169961
GO:0010035	BP	response to inorganic substance	15	25	249	445	19626	2.10457	1.68961e-08	0.000170465
GO:0043502	BP	regulation of muscle adaptation	15	10	264	56	20015	3.97333	1.71643e-08	0.00017317
GO:0003230	BP	cardiac atrium development	15	8	266	29	20042	4.78264	1.83951e-08	0.000185588
GO:0043066	BP	negative regulation of apoptotic process	15	35	239	813	19258	1.70062	1.85061e-08	0.000186708
GO:0060043	BP	regulation of cardiac muscle cell proliferation	15	8	266	29	20042	4.78264	1.86764e-08	0.000188426
GO:0010927	BP	cellular component assembly involved in morphogenesis	15	20	254	270	19801	2.53111	1.88933e-08	0.000190615
GO:0060420	BP	regulation of heart growth	15	9	265	41	20030	4.34489	1.93042e-08	0.00019476
GO:0035107	BP	appendage morphogenesis	15	15	259	149	19922	3.01576	2.00598e-08	0.000202383
GO:0035108	BP	limb morphogenesis	15	15	259	149	19922	3.01576	2.00598e-08	0.000202383
GO:0010002	BP	cardioblast differentiation	15	7	267	19	20052	5.39735	2.26215e-08	0.000228228
GO:0010604	BP	positive regulation of macromolecule metabolic process	15	78	196	2746	17325	1.07882	2.37079e-08	0.000239189
GO:0060284	BP	regulation of cell development	15	35	239	754	19317	1.8144	2.37873e-08	0.00023999
GO:0043069	BP	negative regulation of programmed cell death	15	35	239	822	19249	1.68403	2.48496e-08	0.000250708
GO:0014033	BP	neural crest cell differentiation	15	10	264	58	20013	3.91193	2.76066e-08	0.000278523
GO:0046620	BP	regulation of organ growth	15	11	263	74	19997	3.65711	3.14506e-08	0.000317305
GO:0005102	MF	receptor binding	15	47	227	1378	18693	1.35126	3.26414e-08	0.000329319
GO:0048519	BP	negative regulation of biological process	15	106	168	4315	15756	0.863621	3.27808e-08	0.000330725
GO:0045596	BP	negative regulation of cell differentiation	15	28	246	548	19523	1.95995	3.65436e-08	0.000368689
GO:0045445	BP	myoblast differentiation	15	11	263	82	19989	3.48465	4.16977e-08	0.000420688
GO:0060548	BP	negative regulation of cell death	15	36	238	879	19192	1.6255	4.27751e-08	0.000431558
GO:0031325	BP	positive regulation of cellular metabolic process	15	78	196	2800	17271	1.04991	4.43691e-08	0.00044764
GO:0006366	BP	transcription from RNA polymerase II promoter	15	61	213	1940	18131	1.22995	4.51558e-08	0.000455577
GO:0035239	BP	tube morphogenesis	15	23	251	364	19707	2.2849	4.58575e-08	0.000462656
GO:0097285	BP	cell-type specific apoptotic process	15	24	250	423	19648	2.11968	5.08552e-08	0.000513078
GO:0003263	BP	cardioblast proliferation	15	5	269	8	20063	6.91193	5.64996e-08	0.000570024
GO:0007399	BP	nervous system development	15	69	205	2259	17812	1.18677	5.77216e-08	0.000582354
GO:0061323	BP	cell proliferation involved in heart morphogenesis	15	6	268	15	20056	5.59	6.311e-08	0.000636717
GO:2000027	BP	regulation of organ morphogenesis	15	15	259	165	19906	2.85303	6.52021e-08	0.000657824
GO:0009792	BP	embryo development ending in birth or egg hatching	15	30	244	611	19460	1.89946	6.62125e-08	0.000668018
GO:2000136	BP	regulation of cell proliferation involved in heart morphogenesis	15	6	268	15	20056	5.59	7.0655e-08	0.000712838
GO:0042471	BP	ear morphogenesis	15	13	261	119	19952	3.14748	7.44258e-08	0.000750882
GO:0010817	BP	regulation of hormone levels	15	25	249	472	19599	2.01469	7.55118e-08	0.000761838
GO:0055021	BP	regulation of cardiac muscle tissue growth	15	8	266	35	20036	4.42007	8.09243e-08	0.000816445
GO:0040008	BP	regulation of growth	15	29	245	604	19467	1.86552	8.31827e-08	0.00083923
GO:0042221	BP	response to chemical	15	98	176	4068	16003	0.834749	9.02367e-08	0.000910398
GO:0014032	BP	neural crest cell development	15	9	265	50	20021	3.98734	9.22564e-08	0.000930774
GO:0014070	BP	response to organic cyclic compound	15	34	240	796	19275	1.68878	9.32745e-08	0.000941047
GO:0002027	BP	regulation of heart rate	15	11	263	86	19985	3.40558	9.57485e-08	0.000966006
GO:0045844	BP	positive regulation of striated muscle tissue development	15	9	265	50	20021	3.98734	1.12927e-07	0.00113932
GO:0048636	BP	positive regulation of muscle organ development	15	9	265	50	20021	3.98734	1.12927e-07	0.00113932
GO:0009893	BP	positive regulation of metabolic process	15	89	185	3417	16654	0.950256	1.22587e-07	0.00123678
GO:0051049	BP	regulation of transport	15	54	220	1689	18382	1.25477	1.36252e-07	0.00137465
GO:0003264	BP	regulation of cardioblast proliferation	15	5	269	9	20062	6.49689	1.43902e-07	0.00145182
GO:0003266	BP	regulation of secondary heart field cardioblast proliferation	15	5	269	9	20062	6.49689	1.43902e-07	0.00145182
GO:0014897	BP	striated muscle hypertrophy	15	9	265	54	20017	3.85303	1.45073e-07	0.00146364
GO:0010033	BP	response to organic substance	15	76	198	2795	17276	1.01403	1.4702e-07	0.00148328
GO:0042445	BP	hormone metabolic process	15	15	259	186	19885	2.664	1.47278e-07	0.00148589
GO:0071407	BP	cellular response to organic cyclic compound	15	22	252	368	19703	2.19977	1.5808e-07	0.00159487
GO:0009628	BP	response to abiotic stimulus	15	41	233	1103	18968	1.47995	1.75042e-07	0.001766
GO:0043500	BP	muscle adaptation	15	10	264	73	19998	3.51961	1.76591e-07	0.00178163
GO:0043009	BP	chordate embryonic development	15	29	245	605	19466	1.86302	1.85147e-07	0.00186795
GO:0003018	BP	vascular process in circulatory system	15	14	260	157	19914	2.82245	1.89122e-07	0.00190805
GO:0014896	BP	muscle hypertrophy	15	9	265	56	20015	3.7903	1.92577e-07	0.00194291
GO:0050896	BP	response to stimulus	15	162	112	7999	12072	0.578726	1.97401e-07	0.00199158
GO:0044699	BP	single-organism process	15	232	42	13045	7026	0.387622	2.02891e-07	0.00204697
GO:0031012	CC	extracellular matrix	15	23	251	409	19662	2.10607	2.06921e-07	0.00208763
GO:0009605	BP	response to external stimulus	15	68	206	2455	17616	1.04144	2.20838e-07	0.00222803
GO:0048545	BP	response to steroid hormone	15	22	252	399	19672	2.07597	2.32578e-07	0.00234648
GO:0060037	BP	pharyngeal system development	15	6	268	18	20053	5.17496	2.36276e-07	0.00238379
GO:0055123	BP	digestive system development	15	14	260	155	19916	2.84277	2.37926e-07	0.00240044
GO:0048771	BP	tissue remodeling	15	13	261	139	19932	2.89812	3.1347e-07	0.0031626
GO:0032409	BP	regulation of transporter activity	15	15	259	192	19879	2.61425	3.4244e-07	0.00345488
GO:0048645	BP	organ formation	15	9	265	60	20011	3.67246	3.46338e-07	0.0034942
GO:0035994	BP	response to muscle stretch	15	6	268	19	20052	5.05948	3.53007e-07	0.00356149
GO:0005859	CC	muscle myosin complex	15	6	268	19	20052	5.05948	3.71126e-07	0.00374429
GO:0033993	BP	response to lipid	15	32	242	777	19294	1.63387	3.85474e-07	0.00388904
GO:0051153	BP	regulation of striated muscle cell differentiation	15	10	264	83	19988	3.30707	3.85704e-07	0.00389137
GO:0022603	BP	regulation of anatomical structure morphogenesis	15	35	239	854	19217	1.62653	3.86235e-07	0.00389672
GO:0002026	BP	regulation of the force of heart contraction	15	7	267	30	20041	4.45876	3.91478e-07	0.00394962
GO:0071383	BP	cellular response to steroid hormone stimulus	15	13	261	141	19930	2.8754	4.1153e-07	0.00415193
GO:0005576	CC	extracellular region	15	97	177	4299	15772	0.738015	4.24817e-07	0.00428598
GO:0055012	BP	ventricular cardiac muscle cell differentiation	15	6	268	19	20052	5.05948	4.28489e-07	0.00432303
GO:0010468	BP	regulation of gene expression	15	98	176	3999	16072	0.860044	4.31515e-07	0.00435355
GO:0051147	BP	regulation of muscle cell differentiation	15	13	261	149	19922	2.78794	4.33791e-07	0.00437652
GO:0035050	BP	embryonic heart tube development	15	10	264	76	19995	3.4525	4.6596e-07	0.00470107
GO:0071772	BP	response to BMP	15	13	261	137	19934	2.92121	4.94484e-07	0.00498885
GO:0071773	BP	cellular response to BMP stimulus	15	13	261	137	19934	2.92121	4.94484e-07	0.00498885
GO:0060914	BP	heart formation	15	6	268	20	20051	4.95257	5.04037e-07	0.00508523
GO:0051155	BP	positive regulation of striated muscle cell differentiation	15	8	266	49	20022	3.81741	5.42506e-07	0.00547334
GO:0061138	BP	morphogenesis of a branching epithelium	15	15	259	191	19880	2.62242	6.11441e-07	0.00616883
GO:0048565	BP	digestive tract development	15	13	261	141	19930	2.8754	6.26943e-07	0.00632523
GO:0030036	BP	actin cytoskeleton organization	15	26	248	531	19540	1.89526	6.36419e-07	0.00642083
GO:0032412	BP	regulation of ion transmembrane transporter activity	15	14	260	174	19897	2.66039	6.42081e-07	0.00647796
GO:0010038	BP	response to metal ion	15	18	256	298	19773	2.2156	6.57751e-07	0.00663605
GO:0060045	BP	positive regulation of cardiac muscle cell proliferation	15	6	268	19	20052	5.05948	6.93728e-07	0.00699902
GO:0031433	MF	telethonin binding	15	4	270	6	20065	7.17496	6.99293e-07	0.00705517
GO:0048589	BP	developmental growth	15	26	248	535	19536	1.88388	7.54694e-07	0.00761411
GO:0043462	BP	regulation of ATPase activity	15	8	266	55	20016	3.62037	7.6119e-07	0.00767965
GO:0031430	CC	M band	15	6	268	21	20050	4.85303	8.06464e-07	0.00813641
GO:0022898	BP	regulation of transmembrane transporter activity	15	14	260	178	19893	2.62477	8.13665e-07	0.00820907
GO:0003228	BP	atrial cardiac muscle tissue development	15	4	270	6	20065	7.17496	8.47755e-07	0.00855301
GO:0055009	BP	atrial cardiac muscle tissue morphogenesis	15	4	270	6	20065	7.17496	8.47755e-07	0.00855301
GO:0060322	BP	head development	15	30	244	685	19386	1.7265	8.74282e-07	0.00882064
GO:0072001	BP	renal system development	15	18	256	275	19796	2.33926	8.97256e-07	0.00905241
GO:0042472	BP	inner ear morphogenesis	15	11	263	101	19970	3.14254	9.14524e-07	0.00922663
GO:0060021	BP	palate development	15	10	264	82	19989	3.32697	9.36082e-07	0.00944413
GO:0048485	BP	sympathetic nervous system development	15	6	268	21	20050	4.85303	9.65251e-07	0.00973842
GO:0005179	MF	hormone activity	15	10	264	114	19957	2.79645	1.00838e-06	0.0101736
GO:0009725	BP	response to hormone	15	37	237	1019	19052	1.44484	1.02096e-06	0.0103005
GO:0000977	MF	RNA polymerase II regulatory region sequence-specific DNA binding	15	27	247	586	19485	1.80315	1.06262e-06	0.0107208
GO:0060411	BP	cardiac septum morphogenesis	15	8	266	47	20024	3.88956	1.13449e-06	0.0114458
GO:0030326	BP	embryonic limb morphogenesis	15	12	262	128	19943	2.90194	1.15554e-06	0.0116583
GO:0035113	BP	embryonic appendage morphogenesis	15	12	262	128	19943	2.90194	1.15554e-06	0.0116583
GO:0001012	MF	RNA polymerase II regulatory region DNA binding	15	27	247	589	19482	1.79542	1.16898e-06	0.0117938
GO:0050880	BP	regulation of blood vessel size	15	12	262	135	19936	2.81741	1.17808e-06	0.0118857
GO:0050673	BP	epithelial cell proliferation	15	19	255	330	19741	2.14212	1.19286e-06	0.0120348
GO:0055023	BP	positive regulation of cardiac muscle tissue growth	15	6	268	21	20050	4.85303	1.20046e-06	0.0121114
GO:0035270	BP	endocrine system development	15	12	262	134	19937	2.82919	1.24234e-06	0.012534
GO:0005578	CC	proteinaceous extracellular matrix	15	20	254	346	19725	2.14816	1.24688e-06	0.0125798
GO:0035150	BP	regulation of tube size	15	12	262	136	19935	2.80573	1.25013e-06	0.0126125
GO:0001655	BP	urogenital system development	15	19	255	312	19759	2.22813	1.25213e-06	0.0126328
GO:0016477	BP	cell migration	15	40	234	1115	18956	1.42677	1.30212e-06	0.0131371
GO:0051216	BP	cartilage development	15	14	260	180	19891	2.60728	1.30771e-06	0.0131935
GO:0003300	BP	cardiac muscle hypertrophy	15	8	266	52	20019	3.71553	1.3421e-06	0.0135405
GO:0030855	BP	epithelial cell differentiation	15	26	248	579	19492	1.76427	1.36147e-06	0.0137359
GO:0007519	BP	skeletal muscle tissue development	15	13	261	156	19915	2.71553	1.43052e-06	0.0144325
GO:0001105	MF	RNA polymerase II transcription coactivator activity	15	7	267	34	20037	4.22743	1.47303e-06	0.0148614
GO:0001763	BP	morphogenesis of a branching structure	15	15	259	205	19866	2.512	1.55267e-06	0.0156649
GO:0006942	BP	regulation of striated muscle contraction	15	10	264	90	19981	3.17496	1.58567e-06	0.0159978
GO:0044421	CC	extracellular region part	15	85	189	3629	16442	0.79319	1.62071e-06	0.0163513
GO:0001190	MF	transcriptional activator activity, RNA polymerase II transcription factor binding	15	8	266	51	20020	3.7487	1.62944e-06	0.0164394
GO:0098811	MF	transcriptional repressor activity, RNA polymerase II activating transcription factor binding	15	8	266	51	20020	3.7487	1.62944e-06	0.0164394
GO:0003279	BP	cardiac septum development	15	9	265	65	20006	3.53753	1.70211e-06	0.0171726
GO:0072006	BP	nephron development	15	12	262	129	19942	2.88956	1.7227e-06	0.0173803
GO:0007417	BP	central nervous system development	15	34	240	867	19204	1.56025	1.75119e-06	0.0176678
GO:0031432	MF	titin binding	15	5	269	14	20057	5.32697	1.75477e-06	0.0177039
GO:0014888	BP	striated muscle adaptation	15	7	267	37	20034	4.07543	1.86768e-06	0.018843
GO:0043523	BP	regulation of neuron apoptotic process	15	14	260	187	19884	2.54769	1.99324e-06	0.0201098
GO:0060562	BP	epithelial tube morphogenesis	15	19	255	324	19747	2.17022	2.16084e-06	0.0218007
GO:0032982	CC	myosin filament	15	6	268	22	20049	4.75992	2.19492e-06	0.0221445
GO:0046622	BP	positive regulation of organ growth	15	7	267	37	20034	4.07543	2.46079e-06	0.0248269
GO:0060676	BP	ureteric bud formation	15	4	270	7	20064	6.59	2.5594e-06	0.0258218
GO:0002526	BP	acute inflammatory response	15	11	263	128	19943	2.76403	2.60568e-06	0.0262887
GO:0000976	MF	transcription regulatory region sequence-specific DNA binding	15	28	246	649	19422	1.70387	2.64081e-06	0.0266431
GO:0016460	CC	myosin II complex	15	6	268	25	20046	4.512	2.66117e-06	0.0268485
GO:0014829	BP	vascular smooth muscle contraction	15	5	269	15	20056	5.17496	2.77069e-06	0.0279535
GO:0071396	BP	cellular response to lipid	15	20	254	380	19691	2.00504	2.90617e-06	0.0293203
GO:0007512	BP	adult heart development	15	5	269	15	20056	5.17496	2.92118e-06	0.0294718
GO:0060538	BP	skeletal muscle organ development	15	13	261	167	19904	2.60862	2.9723e-06	0.0299876
GO:0034754	BP	cellular hormone metabolic process	15	10	264	105	19966	2.92703	3.20597e-06	0.032345
GO:0060421	BP	positive regulation of heart growth	15	6	268	25	20046	4.512	3.58365e-06	0.0361554
GO:0030278	BP	regulation of ossification	15	13	261	172	19899	2.56252	3.63147e-06	0.0366379
GO:0051128	BP	regulation of cellular component organization	15	58	216	2021	18050	1.0941	3.88172e-06	0.0391627
GO:0051149	BP	positive regulation of muscle cell differentiation	15	9	265	82	19989	3.15506	3.89821e-06	0.039329
GO:0030199	BP	collagen fibril organization	15	7	267	39	20032	3.98232	4.11705e-06	0.0415369
GO:0043269	BP	regulation of ion transport	15	25	249	569	19502	1.73136	4.12083e-06	0.041575
GO:2001014	BP	regulation of skeletal muscle cell differentiation	15	5	269	16	20055	5.03746	4.13468e-06	0.0417148
GO:0010941	BP	regulation of cell death	15	45	229	1467	18604	1.19311	4.2418e-06	0.0427955
GO:0042805	MF	actinin binding	15	6	268	26	20045	4.438	4.33127e-06	0.0436982
GO:0001974	BP	blood vessel remodeling	15	7	267	42	20029	3.85303	4.3565e-06	0.0439527
GO:0042981	BP	regulation of apoptotic process	15	43	231	1374	18697	1.22293	4.39051e-06	0.0442958
GO:0009892	BP	negative regulation of metabolic process	15	66	208	2503	17568	0.968466	4.42312e-06	0.0446248
GO:0030195	BP	negative regulation of blood coagulation	15	7	267	48	20023	3.62477	4.62182e-06	0.0466295
GO:1900047	BP	negative regulation of hemostasis	15	7	267	48	20023	3.62477	4.62182e-06	0.0466295
GO:1903524	BP	positive regulation of blood circulation	15	9	265	83	19988	3.13543	4.63512e-06	0.0467638
GO:0050794	BP	regulation of cellular process	15	186	88	9815	10256	0.480951	4.65197e-06	0.0469337
GO:0001503	BP	ossification	15	19	255	356	19715	2.02628	4.8571e-06	0.0490033
